# Supplementary material for: Analysis of Global Gene Expression in Maize (Zea mays) Vegetative and Reproductive Tissues That Differ in Accumulation of Starch and Sucrose
Source: Plants (Basel). 2022 Jan 18;11(3):238. doi: 10.3390/plants11030238 (PMC8838981; doi:10.3390/plants11030238)
Supplement: Supplementary file 1 [file plants-11-00238-s001.zip]

Archive with 6 entries (6 files):
- plants-1401381-Figure S1. Carbohydrate quantification in stem juice of Dow2B (yellow.jpg
- plants-1401381-Figure S2. Starch accumulation in different tissues at.jpg
- plants-1401381-Figure S3. Carbohydrate quantification of Puma hybrid tissues at vegetative stage V12.jpg
- plants-1401381-Table S1.xlsx
- plants-1401381-Table S2.xlsx
- plants-1401381-Table S3.xlsx
