# Supplementary material for: Analysis of Global Gene Expression in Maize (Zea mays) Vegetative and Reproductive Tissues That Differ in Accumulation of Starch and Sucrose
Source: Plants (Basel). 2022 Jan 18;11(3):238. doi: 10.3390/plants11030238 (PMC8838981; doi:10.3390/plants11030238)
Supplement: Supplementary file 1 [file plants-11-00238-s001.zip › plants-1401381-Table S1.xlsx]

## Sheet: Primers
	Global gene expression analysis of vegetative and reproductive maize (Zea mays) tissues with differential starch accumulation
	Cristal López-González * 1, Sheila Juárez-Colunga1, Samuel Trachsel2, Nayelli Marsch-Martínez3, C. Stewart Gillmor4 , Axel Tiessen1+
	Table S1. Sucrose-starch genes and transcription factors primers used for quantitative real-time PCR
	Genes	Name	FW (5'---3')	RV (5'---3')	ID
	agpllzm	ADP-Glucose pyrophosphorilase large subunit	CGAATTAAAGGCAATGCAAG	GGGAAAACGCCATCTTAGA	GRMZM2G391936 Zm00001d033910
	agpl3	ADP-Glucose pyrophosphorilase large subunit	CAGAAGCATGTTGACTCTGG	CAAAATCAGATGCCCGAC	GRMZM2G144002 Zm00001d019266
	agpsemzm	ADP-Glucose pyrophosphorilase small subunit	CCGTATGGATTACCAAAAGTTCA	CAGTTCTTTGGCCCTTTCAG	GRMZM2G106213 Zm00001d005546
	agplemzm	ADP-Glucose pyrophosphorilase large subunit	TCACTTCCCCTCGGTACTTG	GAGTTTAGGCGTGAGCGAAC	GRMZM2G027955 Zm00001d039131
	bt2	ADP-Glucose pyrophosphorilase small subunit	CTTCTATGACCGTTTTGCTCC	GCAAGATCGGAGTCCAACTAC	GRMZM2G068506 Zm00001d050032
	sh2	ADP-Glucose pyrophosphorilase large subunit	CGTACATACCTTGAAGGCGG	TACCCTGGAACCATCCAGCT	GRMZM2G429899 Zm00001d044129
	sut1	Sucrose transporter1	TTAGTGGTCCAACCGCTG	AGCCAACAACAATGACGG	GRMZM2G034302 Zm00001d027854
	sut2	Sucrose transporter2	GCTGGACTTGTATGGGGTGT	CGACTAGCAGCCATTGCATA	GRMZM2G307561 Zm00001d041192
	sut5	Sucrose transporter5	CTCCTCTCGCCCTACTCTCA	CACCAACACAGAGAGGCAGA	GRMZM2G081589 Zm00001d016938
	f16bp	fructose 1,6 bi-phosphatase	AACGAGGTGTTCTCCAACTG	CGAACACGACGATGTAGTTG	GRMZM2G306732 Zm00001d028562
	Invcw2	cell wall invertase2	TACCAAGTCGTCCCTGAACC	GTAGACCCTGGAGAGGATGC	GRMZM2G119689 Zm00001d003776
	sps1	sucrose phosphate synthase1	GAAGTGATGCGGTTCCTG	CCATGATCAGAGTAAGGTTTGC	GRMZM5G875238 Zm00001d012036
	sus5	sucrose synthase5	GTCACAAGGCTCATACCAGAAG	GTAAGGGTAGATGTCGAAGCG	GRMZM2G045171 Zm00001d051837
	ZmEIL7	EIL7 transcription factor	CATGGAGAACTACTGCGAAAGC	CCGTGTCATTGTTGTCGTCCTT	GRMZM2G044322 Zm00001d003451
	ZmEREB17	EREB transcription factor	GTAGTTCCAATGGCCGCAGC	CTTTCGCGAGCTCCTGATCC	GRMZM2G029323 Zm00001d052229
	ZmZIM2	GATA transcription factor	GGAGGTTGCCCAAAAGAT	CACAATTTTGGCAATGGG	GRMZM2G065896 Zm00001d013331
	ZmABI5	AB insensitive transcription factor	TTACAGGAGGCATGGCATCTTC	CAAGACACACACATAGATGGGG	GRMZM2G320754 Zm00001d013722
	ZmbZIP113	betaZIP113 transcription factor	GGTTAGAAGACGACGCACA	CTGGATGTAGGCCTTCTTCC	GRMZM2G445575 Zm00001d026398
	EF1a	elongation factor 1α	TGACATGAGGCAAACGGT	GAACCAGCCAGACACATCAT	GRMZM2G343543 Zm00001d036904
