# Supplementary material for: Analysis of Global Gene Expression in Maize (Zea mays) Vegetative and Reproductive Tissues That Differ in Accumulation of Starch and Sucrose
Source: Plants (Basel). 2022 Jan 18;11(3):238. doi: 10.3390/plants11030238 (PMC8838981; doi:10.3390/plants11030238)
Supplement: Supplementary file 1 [file plants-11-00238-s001.zip › plants-1401381-Table S2.xlsx]

## Sheet: DEGs_FDR-0.05
	Global gene expression analysis of vegetative and reproductive maize (Zea mays) tissues with differential starch accumulation
	Cristal López-González * 1, Sheila Juárez-Colunga1, Samuel Trachsel2, Nayelli Marsch-Martínez3, C. Stewart Gillmor4 , Axel Tiessen1+
	Table S2. Differentially expressed genes between FI (female inflorescence) vs TI (top internode section of the stem) maize tissues.
	Gene_v4ID	GRM_v3ID	Log₂ fold change	FDR p-value	Name	Annotation	Description
	Zm00001d035229	GRMZM2G319402	5.78107	0.00569452		35.2 not assigned.unknown
	Zm00001d004220	GRMZM2G112210	4.84192	0.00400488		20.1 stress.biotic	weakly similar to ( 103) loc_os01g24960 12001.m08962 protein dirigent, putative seq=cds; coord=2:90378111..90380284:1; parent_gene=GRMZM2G112210
	Zm00001d026376		4.49005	0.0178972
	Zm00001d005146	GRMZM2G164440	4.33491	8.82446e-05	csu337	26.21 misc.protease inhibitor/seed storage/lipid transfer protein (LTP) family protein	very weakly similar to ( 100) loc_os07g18750 12007.m06314 protein PVR3-like protein, putative, expressed seq=cds; coord=2:156328260..156329194:-1; parent_gene=GRMZM2G164440
	Zm00001d005298	GRMZM2G163724	4.30299	0.0026053		30.2.3 signalling.receptor kinases.leucine rich repeat III	moderately similar to ( 432) AT4G34220 | Symbols: | leucine-rich repeat transmembrane protein kinase, putative | chr4:16381653-16384054 REVERSEweakly similar to ( 112) PSKR_DAUCA Phytosulfokine receptor precursor (EC 2.7.11.1) (Phytosulfokine LRR receptor kinase) - Daucus carota (Carrot)highly similar to ( 897) loc_os09g02250 12009.m059931 protein transposon protein, putative, unclassified, expre…
	Zm00001d046759	GRMZM2G378653	4.20182	0.0246854	ZmbHLH69	27.3.6 RNA.regulation of transcription.bHLH,Basic Helix-Loop-Helix family	weakly similar to ( 164) AT3G57800 | Symbols: | basic helix-loop-helix (bHLH) family protein | chr3:21408034-21411321 REVERSEmoderately similar to ( 268) loc_os06g41060 12006.m08641 protein BHLH transcription factor, putative, expressed seq=cds; coord=9:101197226..101203564:1; parent_gene=GRMZM2G378653
	Zm00001d040260	EF517601.1_FG016	4.18445	0.0196885	mfs18
	Zm00001d051334	GRMZM2G038243	3.93075	0.0361639		35.2 not assigned.unknown	very weakly similar to (86.7) AT5G02890 | Symbols: | transferase family protein | chr5:670207-671454 REVERSEmoderately similar to ( 330) loc_os02g43670 12002.m09401 protein transferase family protein, expressed seq=cds; coord=4:151478105..151481556:-1; parent_gene=GRMZM2G038243
	Zm00001d010062	GRMZM2G144504	3.83766	0.0161784		30.5 signalling.G-proteins	highly similar to ( 550) AT5G02010 | Symbols: ATROPGEF7, ROPGEF7 | ROPGEF7; Rho guanyl-nucleotide exchange factor | chr5:383493-385698 FORWARDhighly similar to ( 696) loc_os05g38000 12005.m083739 protein pollen-specific kinase partner protein, putative, expressed seq=cds; coord=8:96075982..96078993:-1; parent_gene=GRMZM2G144504
	Zm00001d031451	GRMZM2G160917	3.81047	0.0423423	ub2	27.3.28 RNA.regulation of transcription.SBP,Squamosa promoter binding protein family AND 33.3 development.squamosa promoter binding like (SPL)	weakly similar to ( 138) AT2G42200 | Symbols: SPL9 | SPL9 (SQUAMOSA PROMOTER BINDING PROTEIN-LIKE 9); transcription factor | chr2:17587601-17589451 FORWARDweakly similar to ( 113) SBP1_ANTMA Squamosa promoter-binding protein 1 - Antirrhinum majus (Garden snapdragon)weakly similar to ( 155) loc_os09g31438 12009.m06260 protein squamosa promoter-binding-like protein 9, putative, expressed seq=cds; c…
	Zm00001d045940	GRMZM2G115329	3.75011	0.00305562		35.2 not assigned.unknown	very weakly similar to ( 100) loc_os06g30210 12006.m07565 protein conserved hypothetical protein seq=cds; coord=9:46385398..46386151:-1; parent_gene=GRMZM2G115329
	Zm00001d002192	GRMZM2G180870	3.7395	0.00124768		10.7 cell wall.modification	moderately similar to ( 244) AT4G03210 | Symbols: XTH9 | XTH9 (XYLOGLUCAN ENDOTRANSGLUCOSYLASE/HYDROLASE 9); hydrolase, acting on glycosyl bonds / xyloglucan:xyloglucosyl transferase | chr4:1416107-1417197 FORWARDmoderately similar to ( 205) XTH_WHEAT Probable xyloglucan endotransglucosylase/hydrolase precursor (EC 2.4.1.207) - Triticum aestivum (Wheat)moderately similar to ( 375) loc_os04g53950 …
	Zm00001d032047		3.73625	0.0484336
	Zm00001d052205		3.65899	0.00567518
	Zm00001d011840	GRMZM2G083117	3.64538	0.0219591		35.2 not assigned.unknown	weakly similar to ( 173) loc_os01g72560 12001.m13291 protein expressed protein seq=cds; coord=8:157685417..157686554:-1; parent_gene=GRMZM2G083117
	Zm00001d031345	GRMZM2G438824	3.57972	0.0056247
	Zm00001d037094		3.57121	0.00078201
	Zm00001d006237	GRMZM2G050268	3.51056	0.0271905		33.99 development.unspecified	moderately similar to ( 462) AT3G51280 | Symbols: | male sterility MS5, putative | chr3:19037229-19038781 FORWARDhighly similar to ( 736) loc_os09g36740 12009.m06623 protein TPR Domain containing protein, expressed seq=cds; coord=2:196302759..196305162:1; parent_gene=GRMZM2G050268
	Zm00001d047738		3.49951	0.0335707
	Zm00001d005293	GRMZM2G161382	3.44412	0.00278659	cyc11	31.3 cell.cycle	very weakly similar to (92.4) AT4G34160 | Symbols: CYCD3;1, CYCD3 | CYCD3;1 (CYCLIN D3;1); cyclin-dependent protein kinase regulator/ protein binding | chr4:16357903-16359304 FORWARDmoderately similar to ( 263) loc_os09g02360 12009.m03608 protein cyclin delta-3, putative, expressed seq=cds; coord=2:163317827..163319918:1; parent_gene=GRMZM2G161382
	Zm00001d011787	GRMZM2G367701	3.44019	0.011447		29.5.3 protein.degradation.cysteine protease	moderately similar to ( 434) AT1G20850 | Symbols: XCP2 | XCP2 (xylem cysteine peptidase 2); cysteine-type peptidase/ peptidase | chr1:7252208-7253537 FORWARDmoderately similar to ( 325) CYSEP_PHAVU Vignain precursor (EC 3.4.22.-) (Bean endopeptidase) (Cysteine proteinase EP-C1) - Phaseolus vulgaris (Kidney bean) (French bean)moderately similar to ( 499) loc_os01g73980 12001.m150856 protein xylem …
	Zm00001d048099	GRMZM5G828987	3.41927	0.0475294		26.3 misc.gluco-, galacto- and mannosidases	highly similar to ( 773) AT1G26560 | Symbols: BGLU40 | BGLU40 (BETA GLUCOSIDASE 40); catalytic/ cation binding / hydrolase, hydrolyzing O-glycosyl compounds | chr1:9178513-9181726 FORWARDmoderately similar to ( 411) BGLC_MAIZE Beta-glucosidase, chloroplast precursor (EC 3.2.1.21) (Gentiobiase) (Cellobiase) (Beta-D-glucoside glucohydrolase) - Zea mays (Maize)highly similar to ( 889) loc_os03g11420…
	Zm00001d027290	GRMZM2G379898	3.38033	0.00124768		26.21 misc.protease inhibitor/seed storage/lipid transfer protein (LTP) family protein	weakly similar to ( 107) AT1G62510 | Symbols: | protease inhibitor/seed storage/lipid transfer protein (LTP) family protein | chr1:23136632-23137081 REVERSEvery weakly similar to (95.5) 14KD_DAUCA 14 kDa proline-rich protein DC2.15 precursor - Daucus carota (Carrot)weakly similar to ( 124) loc_os03g01320 12003.m34972 protein NT16 polypeptide, putative, expressed seq=cds; coord=1:1876848..1878455:…
	Zm00001d046995		3.35105	0.003989
	Zm00001d009599	GRMZM2G158117	3.29919	0.043041	mybr87	27.3.26 RNA.regulation of transcription.MYB-related transcription factor family	weakly similar to ( 126) loc_os05g49240 12005.m08994 protein SANT/MYB protein, putative, expressed seq=cds; coord=8:71291320..71292710:1; parent_gene=GRMZM2G158117
	Zm00001d034126	GRMZM2G047759	3.29389	0.0161012		35.2 not assigned.unknown	weakly similar to ( 129) loc_os03g55400 12003.m10455 protein expressed protein seq=cds; coord=1:279475117..279476712:-1; parent_gene=GRMZM2G047759
	Zm00001d003038	GRMZM5G889644	3.28763	0.0101935		35.2 not assigned.unknown	very weakly similar to (91.3) AT1G04030 | Symbols: | unknown protein | chr1:1040518-1042313 FORWARDmoderately similar to ( 335) loc_os04g43230 12004.m09287 protein expressed protein seq=cds; coord=2:28662768..28665182:-1; parent_gene=GRMZM5G889644
	Zm00001d025993	GRMZM5G805382	3.26647	0.0150937		35.2 not assigned.unknown	seq=cds; coord=10:134457411..134458785:-1; parent_gene=GRMZM5G805382
	Zm00001d015153	GRMZM2G444743	3.26613	0.0475506	bzip160	27.3.35 RNA.regulation of transcription.bZIP transcription factor family	very weakly similar to (91.3) AT4G34590 | Symbols: ATB2, GBF6, AtbZIP11, BZIP11 | GBF6 (G-BOX BINDING FACTOR 6); DNA binding / protein heterodimerization/ transcription factor | chr4:16522449-16522928 FORWARDweakly similar to ( 149) loc_os02g03960 12002.m05745 protein ocs element-binding factor 1, putative, expressed seq=cds; coord=5:74917750..74919188:1; parent_gene=GRMZM2G444743
	Zm00001d008882	GRMZM2G359952	3.25759	0.00405286		27.3.24 RNA.regulation of transcription.MADS box transcription factor family	moderately similar to ( 281) AT4G18960 | Symbols: AG | AG (AGAMOUS); DNA binding / transcription factor | chr4:10383917-10388272 FORWARDmoderately similar to ( 367) MADS3_ORYSA MADS-box transcription factor 3 (OsMADS3) (Protein AGAMOUS-like) (RMADS222) - Oryza sativa (Rice)moderately similar to ( 399) loc_os01g10504 12001.m150506 protein MADS-box transcription factor 3, putative, expressed seq=cd…
	Zm00001d045845		3.21551	0.00780597
	Zm00001d014459	AC209987.4_FG002	3.20759	0.00240382
	Zm00001d004929	GRMZM2G046201	3.17799	0.00570388		30.2.3 signalling.receptor kinases.leucine rich repeat III	moderately similar to ( 372) AT2G36570 | Symbols: | leucine-rich repeat transmembrane protein kinase, putative | chr2:15335583-15337725 FORWARDweakly similar to ( 140) PSKR_DAUCA Phytosulfokine receptor precursor (EC 2.7.11.1) (Phytosulfokine LRR receptor kinase) - Daucus carota (Carrot)moderately similar to ( 310) loc_os12g05120 12012.m04505 protein receptor kinase, putative, expressed seq=cds; …
	Zm00001d043687	GRMZM2G088783	3.17479	0.0397941	myb47	27.3.25 RNA.regulation of transcription.MYB domain transcription factor family	moderately similar to ( 233) AT3G13890 | Symbols: MYB26 | ATMYB26 (MYB DOMAIN PROTEIN 26); DNA binding / transcription factor | chr3:4576744-4578027 REVERSEweakly similar to ( 190) MYB3_HORVU Myb-related protein Hv33 - Hordeum vulgare (Barley)moderately similar to ( 310) loc_os01g51260 12001.m11307 protein MYB9, putative, expressed seq=cds; coord=3:204151795..204153806:-1; parent_gene=GRMZM2G0887…
	Zm00001d008359	GRMZM2G105587	3.14614	0.00807626		35.2 not assigned.unknown	seq=cds; coord=8:5997392..5998182:1; parent_gene=GRMZM2G105587
	Zm00001d012476	GRMZM2G043632	3.13834	0.0292819		26.28 misc.GDSL-motif lipase	moderately similar to ( 321) AT1G58430 | Symbols: RXF26 | RXF26; carboxylesterase/ hydrolase, acting on ester bonds | chr1:21711684-21712992 REVERSEmoderately similar to ( 222) APG_BRANA Anter-specific proline-rich protein APG (Protein CEX) (Fragment) - Brassica napus (Rape)highly similar to ( 530) loc_os01g61200 12001.m12247 protein anther-specific proline-rich protein APG precursor, putative, e…
	Zm00001d051606	GRMZM2G476322	3.05391	0.0231217		35.2 not assigned.unknown	seq=cds; coord=4:161307727..161308678:1; parent_gene=GRMZM2G476322
	Zm00001d045268	GRMZM2G130079	3.04756	0.0053111
	Zm00001d025229	GRMZM2G001853	3.02692	0.0368837		35.2 not assigned.unknown	moderately similar to ( 307) AT1G27990 | Symbols: | unknown protein | chr1:9752799-9753919 REVERSEmoderately similar to ( 370) loc_os04g31710 12004.m08271 protein expressed protein seq=cds; coord=10:109345463..109346707:1; parent_gene=GRMZM2G001853
	Zm00001d048495		3.02535	0.0280267
	Zm00001d025018	GRMZM2G074585	3.01864	0.00896731	expa3	10.7 cell wall.modification	moderately similar to ( 382) AT1G20190 | Symbols: ATEXPA11, EXP11, ATEXP11, ATHEXP ALPHA 1.14 | ATEXPA11 (ARABIDOPSIS THALIANA EXPANSIN 11) | chr1:6998762-6999710 REVERSEmoderately similar to ( 444) EXPA1_ORYSA Expansin-A1 precursor (OsEXPA1) (Alpha-expansin-1) (OsEXP1) (OsaEXPa1.16) (RiExA) - Oryza sativa (Rice)moderately similar to ( 444) loc_os04g15840 12004.m06765 protein alpha-expansin 1 pre…
	Zm00001d026436		2.99886	0.0145825
	Zm00001d003306		2.99017	0.0377959
	Zm00001d017528	GRMZM2G062151	2.98804	0.0309416		26.10 misc.cytochrome P450	highly similar to ( 744) AT4G00360 | Symbols: CYP86A2, ATT1 | CYP86A2 (CYTOCHROME P450 86 A2); fatty acid (omega-1)-hydroxylase/ oxygen binding | chr4:160951-162778 FORWARDvery weakly similar to (99.8) C75A1_PETHY Flavonoid 3',5'-hydroxylase 1 (EC 1.14.13.88) (F3'5'H) (Cytochrome P450 75A1) (CYPLXXVA1) - Petunia hybrida (Petunia)highly similar to ( 971) loc_os02g44654 12002.m100306 protein cytoch…
	Zm00001d048055	GRMZM5G824920	2.98739	0.0131531	umc1366	26.4.1 misc.beta 1,3 glucan hydrolases.glucan endo-1,3-beta-glucosidase	highly similar to ( 633) AT2G01630 | Symbols: | glycosyl hydrolase family 17 protein / beta-1,3-glucanase, putative | chr2:279564-281955 REVERSEmoderately similar to ( 256) E13B_WHEAT Glucan endo-1,3-beta-glucosidase precursor (EC 3.2.1.39) ((1->3)-beta-glucan endohydrolase) ((1->3)-beta-glucanase) (Beta-1,3-endoglucanase) - Triticum aestivum (Wheat)highly similar to ( 876) loc_os03g12140 12003.m…
	Zm00001d039682	GRMZM2G150962	2.95789	0.0166365		29.5 protein.degradation	highly similar to ( 519) AT5G50150 | Symbols: | unknown protein | chr5:20402444-20406375 REVERSEhighly similar to ( 641) loc_os01g07570 12001.m07384 protein carboxyl-terminal proteinase, putative, expressed seq=cds; coord=3:12528949..12534163:1; parent_gene=GRMZM2G150962
	Zm00001d039650	GRMZM2G138750	2.94969	0.0419274		26.10 misc.cytochrome P450	highly similar to ( 556) AT2G26710 | Symbols: BAS1, CYP734A1, CYP72B1 | BAS1 (PHYB ACTIVATION TAGGED SUPPRESSOR 1); oxygen binding / steroid hydroxylase | chr2:11380700-11383413 FORWARDmoderately similar to ( 329) C72A1_CATRO Cytochrome P450 72A1 (EC 1.3.3.9) (CYPLXXII) (Secologanin synthase) (SLS) - Catharanthus roseus (Rosy periwinkle) (Madagascar periwinkle)highly similar to ( 712) loc_os01g29…
	Zm00001d002052	GRMZM2G082032	2.94424	0.0185617		13.2.3.1.1 amino acid metabolism.degradation.aspartate family.asparagine.L-asparaginase	moderately similar to ( 227) AT3G16150 | Symbols: | L-asparaginase, putative / L-asparagine amidohydrolase, putative | chr3:5471794-5473033 FORWARDweakly similar to ( 149) ASPG_LUPLU L-asparaginase precursor (EC 3.5.1.1) (L-asparagine amidohydrolase) [Contains: L-asparaginase subunit alpha; L-asparaginase subunit beta] - Lupinus luteus (European yellow lupin)moderately similar to ( 281) loc_os04g…
	Zm00001d045456		2.93658	0.0375364
	Zm00001d016298	GRMZM2G161435	2.93082	0.0261919	hbtf2	27.3.22 RNA.regulation of transcription.HB,Homeobox transcription factor family	weakly similar to ( 175) AT4G32980 | Symbols: ATH1 | ATH1 (ARABIDOPSIS THALIANA HOMEOBOX GENE 1); DNA binding / sequence-specific DNA binding / transcription factor | chr4:15914865-15916873 REVERSEmoderately similar to ( 359) loc_os02g13310 12002.m06578 protein homeodomain protein JUBEL1, putative, expressed seq=cds; coord=5:152403164..152406428:-1; parent_gene=GRMZM2G161435
	Zm00001d038223	GRMZM2G456512	2.9245	0.0192584		27.3.35 RNA.regulation of transcription.bZIP transcription factor family	moderately similar to ( 345) AT1G21740 | Symbols: | unknown protein | chr1:7641580-7645078 FORWARDhighly similar to ( 920) loc_os05g35070 12005.m07737 protein expressed protein seq=cds; coord=6:147883617..147887710:-1; parent_gene=GRMZM2G456512
	Zm00001d011912	AC233953.1_FG004	2.91047	0.0197165
	Zm00001d048353	GRMZM2G126781	2.88953	0.0309394	gst13	26.9 misc.glutathione S transferases	weakly similar to ( 150) AT2G47730 | Symbols: ATGSTF8, ATGSTF5, GST6, GSTF8 | ATGSTF8 (ARABIDOPSIS THALIANA GLUTATHIONE S-TRANSFERASE PHI 8); glutathione binding / glutathione transferase | chr2:19558213-19559266 FORWARDweakly similar to ( 133) GSTF1_TOBAC Glutathione S-transferase PARB (EC 2.5.1.18) (GST class-phi) - Nicotiana tabacum (Common tobacco)moderately similar to ( 384) loc_os03g04240 1…
	Zm00001d045098	GRMZM2G067053	2.87882	0.00554881
	Zm00001d010728	GRMZM2G154936	2.86964	0.00521153		26.4 misc.beta 1,3 glucan hydrolases	very weakly similar to (90.9) AT5G08000 | Symbols: E13L3, PDCB2 | E13L3 (GLUCAN ENDO-1,3-BETA-GLUCOSIDASE-LIKE PROTEIN 3); callose binding / polysaccharide binding | chr5:2563684-2565282 FORWARDweakly similar to ( 117) loc_os05g43690 12005.m08495 protein GPI-anchored protein, putative, expressed seq=cds; coord=8:122751582..122753805:1; parent_gene=GRMZM2G154936
	Zm00001d053442	GRMZM2G052102	2.86772	0.0407602	bzip120	27.3.35 RNA.regulation of transcription.bZIP transcription factor family	weakly similar to ( 148) AT3G58120 | Symbols: ATBZIP61, BZIP61 | BZIP61; DNA binding / transcription activator/ transcription factor | chr3:21521289-21523078 REVERSEvery weakly similar to (80.9) RF2A_ORYSA Transcription factor RF2a - Oryza sativa (Rice)weakly similar to ( 182) loc_os02g14910 12002.m06735 protein bZIP transcription factor family protein, expressed seq=cds; coord=4:226617767..22662…
	Zm00001d006750	GRMZM2G077845	2.85977	0.0235834		17.6.3 hormone metabolism.gibberelin.induced-regulated-responsive-activated	weakly similar to ( 103) loc_os07g40240 12007.m08265 protein GIR1, putative, expressed seq=cds; coord=2:209010511..209011342:1; parent_gene=GRMZM2G077845
	Zm00001d030361	GRMZM2G030850	2.85743	0.0393423		26.4 misc.beta 1,3 glucan hydrolases	moderately similar to ( 349) AT1G32860 | Symbols: | glycosyl hydrolase family 17 protein | chr1:11907308-11908803 REVERSEmoderately similar to ( 241) E13B_WHEAT Glucan endo-1,3-beta-glucosidase precursor (EC 3.2.1.39) ((1->3)-beta-glucan endohydrolase) ((1->3)-beta-glucanase) (Beta-1,3-endoglucanase) - Triticum aestivum (Wheat)highly similar to ( 568) loc_os10g07290 12010.m04116 protein glucan en…
	Zm00001d032405	GRMZM2G320269	2.85368	0.0244963		26.12 misc.peroxidases	moderately similar to ( 294) AT5G15180 | Symbols: | peroxidase, putative | chr5:4930561-4932211 FORWARDmoderately similar to ( 293) PER1_ORYSA Peroxidase 1 precursor (EC 1.11.1.7) - Oryza sativa (Rice)moderately similar to ( 472) loc_os03g36560 12003.m08776 protein peroxidase 27 precursor, putative, expressed seq=cds; coord=1:222203896..222206239:-1; parent_gene=GRMZM2G320269
	Zm00001d009932	GRMZM2G063975	2.85287	0.0223321		34.99 transport.misc	weakly similar to ( 161) AT5G18970 | Symbols: | AWPM-19-like membrane family protein | chr5:6333714-6334539 REVERSEmoderately similar to ( 238) loc_os05g33220 12005.m07554 protein plasma membrane associated protein, putative, expressed seq=cds; coord=8:88678922..88680028:-1; parent_gene=GRMZM2G063975
	Zm00001d040705		2.84415	0.0359665
	Zm00001d027524	GRMZM2G099454	2.84166	0.00121069		20.1 stress.biotic	moderately similar to ( 261) AT3G12500 | Symbols: ATHCHIB, PR3, PR-3, CHI-B, B-CHI | ATHCHIB (ARABIDOPSIS THALIANA BASIC CHITINASE); chitinase | chr3:3962501-3963945 REVERSEmoderately similar to ( 285) CHI2_PEA Endochitinase A2 precursor (EC 3.2.1.14) - Pisum sativum (Garden pea)moderately similar to ( 374) loc_os03g04060 12003.m05938 protein basic endochitinase C precursor, putative, expressed s…
	Zm00001d048411	GRMZM2G063342	2.83726	0.0377959		15.2 metal handling.binding, chelation and storage	weakly similar to ( 101) AT5G03380 | Symbols: | heavy-metal-associated domain-containing protein | chr5:832400-834128 REVERSEmoderately similar to ( 207) loc_os03g05750 12003.m06097 protein metal ion binding protein, putative, expressed seq=cds; coord=9:152652068..152653955:-1; parent_gene=GRMZM2G063342
	Zm00001d043039	GRMZM2G702036	2.8317	0.00946896	mmp5	20.2.99 stress.abiotic.unspecified	weakly similar to ( 115) loc_os01g60900 12001.m12218 protein expressed protein seq=cds; coord=3:184213947..184216375:-1; parent_gene=GRMZM2G702036
	Zm00001d022082	GRMZM2G167497	2.80856	0.0360725		10.2.2 cell wall.cellulose synthesis.COBRA	highly similar to ( 672) AT5G15630 | Symbols: COBL4, IRX6 | IRX6 | chr5:5084842-5086545 FORWARDhighly similar to ( 751) COBL6_ORYSA COBRA-like 6 protein precursor (BRITTLE CULM1-like 7 protein) - Oryza sativa (Rice)highly similar to ( 736) loc_os07g41320 12007.m08368 protein phytochelatin synthetase-like conserved region family protein, expressed seq=cds; coord=7:164200355..164202650:-1; parent_g…
	Zm00001d002410		2.80853	0.0117382
	Zm00001d027766	GRMZM2G031790	2.80317	0.039122		11.1.10 lipid metabolism.FA synthesis and FA elongation.beta ketoacyl CoA synthase	moderately similar to ( 434) AT5G43760 | Symbols: KCS20 | KCS20 (3-KETOACYL-COA SYNTHASE 20); fatty acid elongase | chr5:17585903-17588486 FORWARDhighly similar to ( 583) loc_os03g06700 12003.m06188 protein fatty acid elongase, putative, expressed seq=cds; coord=1:12944095..12947312:1; parent_gene=GRMZM2G031790
	Zm00001d015863	GRMZM2G009913	2.79768	0.0447837		35.2 not assigned.unknown	moderately similar to ( 330) AT2G33560 | Symbols: | spindle checkpoint protein-related | chr2:14213810-14215918 REVERSEmoderately similar to ( 496) loc_os02g10020 12002.m06299 protein mitotic spindle checkpoint component mad3, putative, expressed seq=cds; coord=5:123897035..123900477:-1; parent_gene=GRMZM2G009913
	Zm00001d004687	GRMZM2G085924	2.78755	0.0475506		16.2 secondary metabolism.phenylpropanoids	very weakly similar to (99.8) AT4G35160 | Symbols: | O-methyltransferase family 2 protein | chr4:16730989-16732808 REVERSEweakly similar to ( 180) ZRP4_MAIZE O-methyltransferase ZRP4 (EC 2.1.1.-) (OMT) - Zea mays (Maize)moderately similar to ( 377) loc_os11g20090 12011.m06084 protein O-methyltransferase ZRP4, putative, expressed seq=cds; coord=2:127092912..127094499:-1; parent_gene=GRMZM2G085924
	Zm00001d032502	GRMZM2G167824	2.78667	0.0184814	ZmYAB10	35.2 not assigned.unknown
	Zm00001d032744	GRMZM2G001764	2.78511	0.00224534		34.13 transport.peptides and oligopeptides	highly similar to ( 637) AT5G46050 | Symbols: ATPTR3, PTR3 | PTR3 (PEPTIDE TRANSPORTER 3); dipeptide transporter/ transporter/ tripeptide transporter | chr5:18675062-18679071 REVERSEhighly similar to ( 863) loc_os10g33170 12010.m06147 protein peptide transporter PTR2, putative, expressed seq=cds; coord=1:233445342..233449838:-1; parent_gene=GRMZM2G001764
	Zm00001d006089	GRMZM2G035996	2.78449	0.0292819		27.3.67 RNA.regulation of transcription.putative transcription regulator	highly similar to ( 581) AT1G67370 | Symbols: ASY1, ATASY1 | ASY1 (ASYNAPTIC 1); DNA binding | chr1:25239347-25243713 REVERSEweakly similar to ( 147) MSK3_MEDSA Glycogen synthase kinase-3 homolog MsK-3 (EC 2.7.11.1) - Medicago sativa (Alfalfa)highly similar to ( 910) loc_os09g32930 12009.m22009 protein retrotransposon protein, putative, SINE subclass, expressed seq=cds; coord=2:192090103..1921105…
	Zm00001d045685	GRMZM2G105364	2.78404	0.0298847	0	17.6.3 hormone metabolism.gibberelin.induced-regulated-responsive-activated	weakly similar to ( 122) AT3G10185 | Symbols: | Encodes a Gibberellin-regulated GASA/GAST/Snakin family protein | chr3:3145579-3146199 FORWARDweakly similar to ( 147) loc_os06g15620 12006.m06275 protein GAST1 protein precursor, putative, expressed seq=cds; coord=9:31907012..31908736:-1; parent_gene=GRMZM2G105364
	Zm00001d028216	GRMZM2G088309	2.78078	0.0268365	ifa1	27.3.10 RNA.regulation of transcription.C2C2(Zn) YABBY family	weakly similar to ( 170) AT1G69180 | Symbols: CRC | CRC (CRABS CLAW); transcription factor | chr1:26007734-26008940 REVERSEmoderately similar to ( 327) YABDL_ORYSA Protein DROOPING LEAF - Oryza sativa (Rice)moderately similar to ( 327) loc_os03g11600 12003.m06612 protein protein DROOPING LEAF, putative, expressed seq=cds; coord=1:26575978..26581139:1; parent_gene=GRMZM2G088309
	Zm00001d035300		2.7775	0.0456769
	Zm00001d046690	GRMZM2G121621	2.76423	0.0154561	umc114	35.2 not assigned.unknown	highly similar to ( 535) AT2G33570 | Symbols: | unknown protein | chr2:14217361-14219043 FORWARDhighly similar to ( 757) loc_os06g41910 12006.m08723 protein expressed protein seq=cds; coord=9:99036065..99038348:-1; parent_gene=GRMZM2G121621
	Zm00001d012467	GRMZM5G832582	2.75994	0.0291847		29.3.2 protein.targeting.mitochondria	highly similar to ( 565) AT5G05520 | Symbols: | outer membrane OMP85 family protein | chr5:1632912-1635104 FORWARDhighly similar to ( 783) loc_os05g39390 12005.m08117 protein outer membrane protein, OMP85 family protein, expressed seq=cds; coord=8:169863380..169884537:-1; parent_gene=GRMZM5G832582
	Zm00001d014762	GRMZM2G097683	2.75739	0.0329896	ZmSRS4	27.3.11 RNA.regulation of transcription.C2H2 zinc finger family	weakly similar to ( 176) AT3G51060 | Symbols: STY1, SRS1 | STY1 (STYLISH 1); protein heterodimerization/ transcription factor | chr3:18964606-18966130 FORWARDmoderately similar to ( 367) loc_os06g49830 12006.m09507 protein SHI, putative, expressed seq=cds; coord=5:60133015..60135634:1; parent_gene=GRMZM2G097683
	Zm00001d029934	GRMZM2G148074	2.74046	0.0190596	ZmHB78	27.3.22 RNA.regulation of transcription.HB,Homeobox transcription factor family	moderately similar to ( 214) AT3G60390 | Symbols: HAT3 | HAT3 (HOMEOBOX-LEUCINE ZIPPER PROTEIN 3); transcription factor | chr3:22320788-22322370 REVERSEmoderately similar to ( 266) loc_os10g41230 12010.m06887 protein homeobox-leucine zipper protein HAT1, putative, expressed seq=cds; coord=1:93073019..93074650:1; parent_gene=GRMZM2G148074
	Zm00001d047637	AC233955.1_FG009	2.73499	0.0363255
	Zm00001d049573	GRMZM2G030831	2.73494	0.00712837		26.10 misc.cytochrome P450	moderately similar to ( 398) AT2G12190 | Symbols: | cytochrome P450, putative | chr2:4891807-4893345 REVERSEmoderately similar to ( 298) C77A1_SOLME Cytochrome P450 77A1 (EC 1.14.-.-) (CYPLXXVIIA1) (P-450EG6) (Fragment) - Solanum melongena (Eggplant) (Aubergine)moderately similar to ( 476) loc_os08g05620 12008.m04705 protein cytochrome P450 89A2, putative, expressed seq=cds; coord=4:34080788..340…
	Zm00001d005624	GRMZM2G179120	2.73051	0.0254623		12.1.1 N-metabolism.nitrate metabolism.NR	highly similar to ( 537) AT2G46210 | Symbols: | delta-8 sphingolipid desaturase, putative | chr2:18977542-18978891 FORWARDhighly similar to ( 788) loc_os09g16920 12009.m04952 protein desaturase/cytochrome b5 protein, putative, expressed seq=cds; coord=2:175830295..175832340:1; parent_gene=GRMZM2G179120
	Zm00001d003730	GRMZM2G447984	2.72949	0.046404		28.1.3 DNA.synthesis/chromatin structure.histone	moderately similar to ( 228) AT5G65360 | Symbols: | histone H3 | chr5:26120099-26120509 REVERSEmoderately similar to ( 226) H32_WHEAT Histone H3.2 - Triticum aestivum (Wheat)moderately similar to ( 228) loc_os11g05730 12011.m04769 protein histone H3, putative, expressed seq=cds; coord=2:54484066..54484905:-1; parent_gene=GRMZM2G447984
	Zm00001d039169	GRMZM2G099626	2.72225	0.0453503		20.2.1 stress.abiotic.heat	weakly similar to ( 122) loc_os05g51440 12005.m09209 protein cell envelope integrity inner membrane protein TolA, putative seq=cds; coord=6:167515353..167516623:-1; parent_gene=GRMZM2G099626
	Zm00001d025753	GRMZM2G005633	2.71591	0.0429637	ctb1	20.1 stress.biotic	moderately similar to ( 326) AT3G54420 | Symbols: ATEP3, ATCHITIV, CHIV | ATEP3; chitinase | chr3:20145935-20147034 FORWARDhighly similar to ( 530) CHIB_MAIZE Endochitinase B precursor (EC 3.2.1.14) (Seed chitinase B) (Fragment) - Zea mays (Maize)moderately similar to ( 375) loc_os04g41680 12004.m09144 protein endochitinase A precursor, putative, expressed seq=cds; coord=10:127370249..127371829:-…
	Zm00001d016590	GRMZM5G872392	2.71162	0.0341704	sweet15b	33.99 development.unspecified	moderately similar to ( 238) AT5G13170 | Symbols: SAG29 | SAG29 (SENESCENCE-ASSOCIATED PROTEIN 29) | chr5:4181331-4183171 REVERSEmoderately similar to ( 341) loc_os02g30910 12002.m08234 protein MTN3, putative, expressed seq=cds; coord=5:164854921..164858109:-1; parent_gene=GRMZM5G872392
	Zm00001d027368	GRMZM2G030173	2.70997	0.0252435		10.7 cell wall.modification	very weakly similar to (95.9) AT2G06850 | Symbols: EXGT-A1, EXT | EXGT-A1 (ENDOXYLOGLUCAN TRANSFERASE); hydrolase, acting on glycosyl bonds / xyloglucan:xyloglucosyl transferase | chr2:2763619-2765490 FORWARDvery weakly similar to (85.9) XTH_TOBAC Probable xyloglucan endotransglucosylase/hydrolase protein precursor (EC 2.4.1.207) - Nicotiana tabacum (Common tobacco)moderately similar to ( 372) lo…
	Zm00001d019541	GRMZM5G896560	2.70431	0.0375693	meg4	35.2 not assigned.unknown
	Zm00001d048312	GRMZM2G178741	2.70329	0.00419784	hb22	27.3.22 RNA.regulation of transcription.HB,Homeobox transcription factor family	moderately similar to ( 239) AT1G69780 | Symbols: ATHB13 | ATHB13; DNA binding / sequence-specific DNA binding / transcription factor | chr1:26259166-26260465 FORWARDmoderately similar to ( 391) loc_os03g07450 12003.m06259 protein homeobox-leucine zipper protein HAT7, putative, expressed seq=cds; coord=9:151259542..151261929:1; parent_gene=GRMZM2G178741
	Zm00001d043938	AC230013.2_FG002	2.70122	0.0360725
	Zm00001d017886	GRMZM2G075372	2.6931	0.0356563	ST5372	34.2 transport.sugars	moderately similar to ( 456) AT5G55950 | Symbols: | transporter-related | chr5:22658411-22660253 REVERSEmoderately similar to ( 422) loc_os02g49260 12002.m09960 protein expressed protein seq=cds; coord=5:204177168..204181755:1; parent_gene=GRMZM2G075372
	Zm00001d051119	GRMZM2G047167	2.69052	0.0338913		29.5.11.4.2 protein.degradation.ubiquitin.E3.RING	highly similar to ( 574) AT5G60710 | Symbols: | zinc finger (C3HC4-type RING finger) family protein | chr5:24410953-24414849 REVERSEhighly similar to ( 977) loc_os02g40664 12002.m09152 protein protein binding protein, putative, expressed seq=cds; coord=4:141091619..141096521:-1; parent_gene=GRMZM2G047167
	Zm00001d017646	GRMZM5G874697	2.68949	0.0489002		35.2 not assigned.unknown
	Zm00001d002094	GRMZM2G372074	2.68675	0.0461114		26.21 misc.protease inhibitor/seed storage/lipid transfer protein (LTP) family protein	weakly similar to ( 114) AT3G22142 | Symbols: | structural constituent of cell wall | chr3:7803604-7808046 REVERSEvery weakly similar to (85.9) 14KD_DAUCA 14 kDa proline-rich protein DC2.15 precursor - Daucus carota (Carrot)weakly similar to ( 111) loc_os06g07220 12006.m05445 protein 36.4 kDa proline-rich protein, putative, expressed seq=cds; coord=2:5924234..5926085:1; parent_gene=GRMZM2G372074
	Zm00001d014204	GRMZM2G018082	2.67881	0.0336734		35.2 not assigned.unknown	moderately similar to ( 378) AT4G09670 | Symbols: | oxidoreductase family protein | chr4:6107382-6109049 REVERSEmoderately similar to ( 308) loc_os10g26400 12010.m065261 protein oxidoreductase, putative, expressed seq=cds; coord=5:35276306..35278954:-1; parent_gene=GRMZM2G018082
	Zm00001d037737	GRMZM2G052890	2.66509	0.0240663	zag1	27.3.24 RNA.regulation of transcription.MADS box transcription factor family	moderately similar to ( 265) AT4G18960 | Symbols: AG | AG (AGAMOUS); DNA binding / transcription factor | chr4:10383917-10388272 FORWARDmoderately similar to ( 336) MAD58_ORYSA MADS-box transcription factor 58 (OsMADS58) - Oryza sativa (Rice)moderately similar to ( 336) loc_os05g11414 12005.m05610 protein MADS-box transcription factor 58, putative, expressed seq=cds; coord=6:131824448..131832722:…
	Zm00001d002004	AC210003.2_FG004	2.65798	0.0425141
	Zm00001d034221	GRMZM2G427697	2.64727	0.0180164		35.2 not assigned.unknown	moderately similar to ( 428) AT1G10020 | Symbols: | unknown protein | chr1:3269939-3271732 REVERSEhighly similar to ( 676) loc_os03g56220 12003.m10532 protein expressed protein seq=cds; coord=1:281909151..281910725:-1; parent_gene=GRMZM2G427697
	Zm00001d033989	GRMZM2G128564	2.64444	0.00419784		35.2 not assigned.unknown	weakly similar to ( 107) AT4G29250 | Symbols: | transferase family protein | chr4:14420713-14422177 FORWARDmoderately similar to ( 249) loc_os03g53360 12003.m10307 protein transferase, putative, expressed seq=cds; coord=1:275629086..275629888:-1; parent_gene=GRMZM2G128564
	Zm00001d052206	GRMZM2G149422	2.64201	0.0408615		30.1.1 signalling.in sugar and nutrient physiology	moderately similar to ( 310) AT4G08950 | Symbols: EXO | EXO (EXORDIUM) | chr4:5740378-5741322 FORWARDmoderately similar to ( 447) loc_os02g52010 12002.m10232 protein phi-1-like phosphate-induced protein, putative, expressed seq=cds; coord=4:180235957..180237510:-1; parent_gene=GRMZM2G149422
	Zm00001d003399	GRMZM2G394321	2.6284	0.0142175		30.2.3 signalling.receptor kinases.leucine rich repeat III	highly similar to ( 512) AT3G17840 | Symbols: RLK902 | RLK902; ATP binding / kinase/ protein serine/threonine kinase | chr3:6106092-6108430 FORWARDweakly similar to ( 197) PSKR_DAUCA Phytosulfokine receptor precursor (EC 2.7.11.1) (Phytosulfokine LRR receptor kinase) - Daucus carota (Carrot)highly similar to ( 903) loc_os04g38910 12004.m08880 protein atypical receptor-like kinase MARK, putative, …
	Zm00001d003781		2.6242	0.0307932
	Zm00001d028180	GRMZM2G155242	2.61227	0.0456769	lpa1	3.4.3 minor CHO metabolism.myo-inositol.InsP Synthases	highly similar to ( 921) AT2G22240 | Symbols: ATMIPS2, MIPS2 | MIPS2 (MYO-INOSITOL-1-PHOSTPATE SYNTHASE 2); binding / catalytic/ inositol-3-phosphate synthase | chr2:9451901-9453375 REVERSEnearly identical (1015) INO1_MAIZE Inositol-3-phosphate synthase (EC 5.5.1.4) (Myo-inositol-1-phosphate synthase) (MI-1-P synthase) (IPS) - Zea mays (Maize)highly similar to ( 985) loc_os03g09250 12003.m35064 p…
	Zm00001d029675	GRMZM2G087243	2.60867	0.036335		35.2 not assigned.unknown	highly similar to ( 615) AT2G45720 | Symbols: | armadillo/beta-catenin repeat family protein | chr2:18834468-18836129 FORWARDhighly similar to ( 822) loc_os10g37850 12010.m21947 protein armadillo-repeat containing protein, putative, expressed seq=cds; coord=1:80658848..80663889:1; parent_gene=GRMZM2G087243
	Zm00001d010545	GRMZM2G090563	2.60822	0.0403261		35.2 not assigned.unknown	moderately similar to ( 394) AT5G18520 | Symbols: | LOCATED IN: endomembrane system, integral to membrane; EXPRESSED IN: 24 plant structures; EXPRESSED DURING: 14 growth stages; CONTAINS InterPro DOMAIN/s: Transmembrane receptor, eukaryota (InterPro:IPR009637); BEST Arabidopsis thaliana protein match is: unknown protein (TAIR:AT3G09570.1); Has 385 Blast hits to 381 proteins in 83 species: Archae …
	Zm00001d002353	GRMZM2G098239	2.60381	0.029295	gl2	35.2 not assigned.unknown	weakly similar to ( 104) AT3G23840 | Symbols: | transferase family protein | chr3:8611177-8612559 FORWARDmoderately similar to ( 232) loc_os04g52164 12004.m10111 protein transferase, putative, expressed seq=cds; coord=2:10625295..10627540:-1; parent_gene=GRMZM2G098239
	Zm00001d017699	GRMZM2G060837	2.60357	0.0220718		10.7 cell wall.modification	weakly similar to ( 179) AT2G01850 | Symbols: EXGT-A3, XTH27, ATXTH27 | EXGT-A3; hydrolase, acting on glycosyl bonds / xyloglucan:xyloglucosyl transferase | chr2:385374-387138 FORWARDvery weakly similar to (85.1) XTH_TOBAC Probable xyloglucan endotransglucosylase/hydrolase protein precursor (EC 2.4.1.207) - Nicotiana tabacum (Common tobacco)moderately similar to ( 231) loc_os02g46910 12002.m10005…
	Zm00001d009081	GRMZM2G079638	2.59178	0.036925		35.2 not assigned.unknown
	Zm00001d023680	GRMZM2G048175	2.58241	0.0396134		35.2 not assigned.unknown	weakly similar to ( 107) AT5G13140 | Symbols: | FUNCTIONS IN: molecular_function unknown; INVOLVED IN: biological_process unknown; EXPRESSED IN: 22 plant structures; EXPRESSED DURING: 13 growth stages; CONTAINS InterPro DOMAIN/s: Pollen Ole e 1 allergen and extensin (InterPro:IPR006041); BEST Arabidopsis thaliana protein match is: unknown protein (TAIR:AT3G26960.1); Has 90 Blast hits to 85 protei…
	Zm00001d047938	GRMZM2G149809	2.58165	0.0381254		20.1 stress.biotic	moderately similar to ( 281) AT4G36010 | Symbols: | pathogenesis-related thaumatin family protein | chr4:17039472-17040976 REVERSEmoderately similar to ( 210) TLP1_PRUPE Thaumatin-like protein 1 precursor (PpAZ44) - Prunus persica (Peach)moderately similar to ( 348) loc_os03g14050 12003.m34813 protein thaumatin-like protein 1 precursor, putative, expressed seq=cds; coord=9:143038020..143040005:-1…
	Zm00001d043196	GRMZM2G047384	2.57202	0.0252458	umc2270	28.2 DNA.repair	moderately similar to ( 285) AT3G12710 | Symbols: | methyladenine glycosylase family protein | chr3:4040572-4041828 REVERSEmoderately similar to ( 490) loc_os01g58550 12001.m150749 protein DNA-3-methyladenine glycosylase I, putative, expressed seq=cds; coord=3:188334945..188337485:-1; parent_gene=GRMZM2G047384
	Zm00001d007372	GRMZM2G052507	2.5659	0.0172448		29.5.5 protein.degradation.serine protease	highly similar to ( 647) AT1G28110 | Symbols: SCPL45 | SCPL45 (SERINE CARBOXYPEPTIDASE-LIKE 45 PRECURSOR); serine-type carboxypeptidase | chr1:9804153-9806832 REVERSEmoderately similar to ( 316) CBP2_WHEAT Serine carboxypeptidase 2 (EC 3.4.16.6) (Serine carboxypeptidase II) (Carboxypeptidase D) (CPDW-II) (CP-WII) [Contains: Serine carboxypeptidase 2 chain A (Serine carboxypeptidase II chain A); S…
	Zm00001d032225	GRMZM2G358693	2.56356	0.0351542		35.2 not assigned.unknown	moderately similar to ( 442) AT3G05470 | Symbols: | formin homology 2 domain-containing protein / FH2 domain-containing protein | chr3:1579667-1582547 REVERSEhighly similar to ( 731) loc_os08g33430 12008.m07333 protein formin homology 2 domain-containing protein 5, putative seq=cds; coord=1:214722934..214725835:-1; parent_gene=GRMZM2G358693
	Zm00001d039529	GRMZM2G167164	2.56275	0.0430946		26.28 misc.GDSL-motif lipase	very weakly similar to (94.7) loc_os09g39430 12009.m06881 protein carboxylic ester hydrolase/ hydrolase, acting on ester bonds, putative, expressed seq=cds; coord=3:8124110..8124950:-1; parent_gene=GRMZM2G167164
	Zm00001d029193	GRMZM2G402584	2.55376	0.0436025		26.7 misc.oxidases - copper, flavone etc.	highly similar to ( 760) AT5G48450 | Symbols: sks3 | sks3 (SKU5 Similar 3); copper ion binding / oxidoreductase | chr5:19633295-19635612 REVERSEmoderately similar to ( 499) ASO_BRANA L-ascorbate oxidase homolog precursor (EC 1.10.3.3) (Ascorbase) - Brassica napus (Rape)highly similar to ( 936) loc_os01g01030 12001.m06750 protein monocopper oxidase precursor, putative, expressed seq=cds; coord=1:6…
	Zm00001d021422	AC233865.1_FG001	2.54776	0.0407527
	Zm00001d018335	GRMZM2G040890	2.54153	0.00562124		20.2.1 stress.abiotic.heat	weakly similar to ( 190) AT4G30350 | Symbols: | heat shock protein-related | chr4:14848031-14850973 FORWARDhighly similar to ( 884) loc_os02g54720 12002.m10500 protein expressed protein seq=cds; coord=5:212817973..212821590:-1; parent_gene=GRMZM2G040890
	Zm00001d028243	GRMZM2G111324	2.52373	0.0194613	bGLU	26.4.1 misc.beta 1,3 glucan hydrolases.glucan endo-1,3-beta-glucosidase	highly similar to ( 630) AT2G01630 | Symbols: | glycosyl hydrolase family 17 protein / beta-1,3-glucanase, putative | chr2:279564-281955 REVERSEmoderately similar to ( 252) E13B_WHEAT Glucan endo-1,3-beta-glucosidase precursor (EC 3.2.1.39) ((1->3)-beta-glucan endohydrolase) ((1->3)-beta-glucanase) (Beta-1,3-endoglucanase) - Triticum aestivum (Wheat)highly similar to ( 892) loc_os03g12140 12003.m…
	Zm00001d053156	GRMZM2G041866	2.51712	0.0237557		16.2 secondary metabolism.phenylpropanoids	weakly similar to ( 182) AT4G35160 | Symbols: | O-methyltransferase family 2 protein | chr4:16730989-16732808 REVERSEmoderately similar to ( 369) ZRP4_MAIZE O-methyltransferase ZRP4 (EC 2.1.1.-) (OMT) - Zea mays (Maize)moderately similar to ( 392) loc_os05g43940 12005.m08520 protein O-methyltransferase ZRP4, putative, expressed seq=cds; coord=4:212893204..212894736:-1; parent_gene=GRMZM2G041866
	Zm00001d045554	GRMZM2G136838	2.51062	0.0187076	krp2	31.1 cell.organisation	nearly identical (1092) AT1G18370 | Symbols: HIK, ATNACK1, NACK1 | HIK (HINKEL); ATP binding / microtubule motor | chr1:6319732-6323820 REVERSEmoderately similar to ( 228) FLA10_CHLRE Kinesin-like protein FLA10 (Protein KHP1) - Chlamydomonas reinhardtiinearly identical (1558) loc_os01g33040 12001.m09621 protein kinesin heavy chain, putative, expressed seq=cds; coord=9:26577949..26584519:1; parent…
	Zm00001d024317	GRMZM2G315767	2.48792	0.0335166		35.2 not assigned.unknown	weakly similar to ( 165) AT3G23840 | Symbols: | transferase family protein | chr3:8611177-8612559 FORWARDmoderately similar to ( 303) loc_os04g52164 12004.m10111 protein transferase, putative, expressed seq=cds; coord=10:64843076..64860708:-1; parent_gene=GRMZM2G315767
	Zm00001d033063	GRMZM2G031938	2.48453	0.0368837		34.99 transport.misc	highly similar to ( 671) AT3G21690 | Symbols: | MATE efflux family protein | chr3:7638750-7641861 FORWARDhighly similar to ( 784) loc_os03g37640 12003.m35293 protein transparent testa 12 protein, putative, expressed seq=cds; coord=1:245482582..245492124:-1; parent_gene=GRMZM2G031938
	Zm00001d027504	GRMZM2G089056	2.47815	0.0281529	php20537b	35.2 not assigned.unknown	moderately similar to ( 450) loc_os03g03860 12003.m34776 protein expressed protein seq=cds; coord=1:6921003..6925579:-1; parent_gene=GRMZM2G089056
	Zm00001d021057	GRMZM2G097059	2.4667	0.043041	zmm7	27.3.24 RNA.regulation of transcription.MADS box transcription factor family	moderately similar to ( 261) AT1G24260 | Symbols: SEP3, AGL9 | SEP3 (SEPALLATA3); DNA binding / protein binding / transcription factor | chr1:8593790-8595862 REVERSEmoderately similar to ( 414) MADS8_ORYSA MADS-box transcription factor 8 (OsMADS8) (MADS-box protein 24) (OsMADS24) - Oryza sativa (Rice)moderately similar to ( 414) loc_os09g32948 12009.m06382 protein MADS-box transcription factor 8,…
	Zm00001d020717	GRMZM2G065928	2.46366	0.00807626	abh4	26.10 misc.cytochrome P450	highly similar to ( 523) AT3G19270 | Symbols: CYP707A4 | CYP707A4; (+)-abscisic acid 8'-hydroxylase/ oxygen binding | chr3:6673885-6676400 REVERSEmoderately similar to ( 224) C90D2_ORYSA Cytochrome P450 90D2 (EC 1.14.-.-) (C6-oxidase) - Oryza sativa (Rice)highly similar to ( 705) loc_os09g28390 12009.m05990 protein ent-kaurenoic acid oxidase 1, putative, expressed seq=cds; coord=7:125973559..1259…
	Zm00001d042730		2.45105	0.0448283
	Zm00001d034689		2.44291	0.00327236
	Zm00001d044038	GRMZM2G047255	2.44147	0.0143877		35.2 not assigned.unknown	moderately similar to ( 356) AT4G18570 | Symbols: | proline-rich family protein | chr4:10231439-10234534 FORWARDmoderately similar to ( 439) loc_os01g46340 12001.m10832 protein pherophorin like protein, putative, expressed seq=cds; coord=3:213786981..213791357:-1; parent_gene=GRMZM2G047255
	Zm00001d024071	GRMZM2G128876	2.43149	0.00178878		10.7 cell wall.modification	moderately similar to ( 248) AT5G57560 | Symbols: TCH4, XTH22 | TCH4 (Touch 4); hydrolase, acting on glycosyl bonds / xyloglucan:xyloglucosyl transferase | chr5:23307296-23308235 REVERSEmoderately similar to ( 373) XTH8_ORYSA Xyloglucan endotransglycosylase/hydrolase protein 8 precursor (EC 2.4.1.207) (End-xyloglucan transferase) (OsXTH8) (OsXRT5) - Oryza sativa (Rice)moderately similar to ( 373)…
	Zm00001d052323	GRMZM2G089819	2.4149	0.0361639		30.2.3 signalling.receptor kinases.leucine rich repeat III	moderately similar to ( 426) AT3G51740 | Symbols: IMK2 | IMK2 (INFLORESCENCE MERISTEM RECEPTOR-LIKE KINASE 2); ATP binding / kinase/ protein kinase/ protein serine/threonine kinase | chr3:19189248-19191842 FORWARDweakly similar to ( 181) PSKR_DAUCA Phytosulfokine receptor precursor (EC 2.7.11.1) (Phytosulfokine LRR receptor kinase) - Daucus carota (Carrot)highly similar to ( 899) loc_os11g01620 1…
	Zm00001d042898		2.40386	0.00317687
	Zm00001d034376	GRMZM2G121228	2.40319	0.0474652		30.3 signalling.calcium	highly similar to ( 754) AT5G04870 | Symbols: CPK1, ATCPK1 | CPK1 (CALCIUM DEPENDENT PROTEIN KINASE 1); calmodulin-dependent protein kinase/ kinase | chr5:1417015-1419877 REVERSEhighly similar to ( 654) CDPK_SOYBN Calcium-dependent protein kinase SK5 (EC 2.7.11.1) (CDPK) - Glycine max (Soybean)highly similar to ( 944) loc_os03g57510 12003.m10669 protein calcium-dependent protein kinase, isoform A…
	Zm00001d040741	GRMZM2G123815	2.39375	0.0292819		29.5.5 protein.degradation.serine protease	highly similar to ( 573) AT3G17180 | Symbols: scpl33 | scpl33 (serine carboxypeptidase-like 33); serine-type carboxypeptidase | chr3:5855861-5859157 REVERSEmoderately similar to ( 410) CBP2_WHEAT Serine carboxypeptidase 2 (EC 3.4.16.6) (Serine carboxypeptidase II) (Carboxypeptidase D) (CPDW-II) (CP-WII) [Contains: Serine carboxypeptidase 2 chain A (Serine carboxypeptidase II chain A); Serine carb…
	Zm00001d022390	GRMZM2G036134	2.36967	0.0329896		27.3.99 RNA.regulation of transcription.unclassified	moderately similar to ( 412) AT3G54400 | Symbols: | aspartyl protease family protein | chr3:20140291-20142599 REVERSEhighly similar to ( 647) loc_os07g46480 12007.m08865 protein aspartic proteinase nepenthesin-1 precursor, putative, expressed seq=cds; coord=7:170988796..170991237:1; parent_gene=GRMZM2G036134
	Zm00001d038005	GRMZM2G005293	2.36503	0.0218706		34.99 transport.misc	moderately similar to ( 483) AT3G51670 | Symbols: | SEC14 cytosolic factor family protein / phosphoglyceride transfer family protein | chr3:19168912-19170848 FORWARDhighly similar to ( 696) loc_os05g27820 12005.m07070 protein patellin-5, putative, expressed seq=cds; coord=6:140783834..140787717:1; parent_gene=GRMZM2G005293
	Zm00001d042386	GRMZM2G054713	2.35445	0.0237186		35.2 not assigned.unknown	weakly similar to ( 149) loc_os01g68570 12001.m12960 protein expressed protein seq=cds; coord=3:162437020..162438837:1; parent_gene=GRMZM2G054713
	Zm00001d032142	GRMZM2G151955	2.3468	0.0294999		30.2.2 signalling.receptor kinases.leucine rich repeat II	highly similar to ( 697) AT4G30520 | Symbols: | leucine-rich repeat family protein / protein kinase family protein | chr4:14908193-14911040 REVERSEmoderately similar to ( 254) PSKR_DAUCA Phytosulfokine receptor precursor (EC 2.7.11.1) (Phytosulfokine LRR receptor kinase) - Daucus carota (Carrot)nearly identical (1004) loc_os08g34380 12008.m26505 protein receptor-like kinase, putative, expressed s…
	Zm00001d026223	AC208110.2_FG007	2.33404	0.0229976
	Zm00001d010202		2.33334	0.0240663
	Zm00001d012274	GRMZM2G034360	2.33247	0.0375693	hct10	35.2 not assigned.unknown	highly similar to ( 542) AT5G41040 | Symbols: | transferase family protein | chr5:16431582-16433086 FORWARDweakly similar to ( 198) HCBT2_DIACA Anthranilate N-benzoyltransferase protein 2 (EC 2.3.1.144) (Anthranilate N-hydroxycinnamoyl/benzoyltransferase 2) - Dianthus caryophyllus (Carnation) (Clove pink)highly similar to ( 742) loc_os11g31090 12011.m07014 protein transferase, putative, expressed…
	Zm00001d039177	GRMZM2G167786	2.32327	0.0212379		20.1 stress.biotic	weakly similar to ( 159) AT3G17640 | Symbols: | leucine-rich repeat family protein | chr3:6032393-6033583 FORWARDmoderately similar to ( 365) loc_os06g28480 12006.m07392 protein polygalacturonase inhibitor 1 precursor, putative, expressed seq=cds; coord=6:167687864..167690290:-1; parent_gene=GRMZM2G167786
	Zm00001d027411	GRMZM2G341934	2.31702	0.0477565		26.12 misc.peroxidases	moderately similar to ( 229) AT3G03670 | Symbols: | peroxidase, putative | chr3:901985-903349 REVERSEmoderately similar to ( 231) PER1_ARAHY Cationic peroxidase 1 precursor (EC 1.11.1.7) (PNPC1) - Arachis hypogaea (Peanut)moderately similar to ( 386) loc_os03g02920 12003.m05830 protein peroxidase 66 precursor, putative, expressed seq=cds; coord=1:4601122..4604600:-1; parent_gene=GRMZM2G341934
	Zm00001d051343	GRMZM2G150714	2.30462	0.0203949		30.2.3 signalling.receptor kinases.leucine rich repeat III	moderately similar to ( 212) AT5G07620 | Symbols: | protein kinase family protein | chr5:2407401-2409066 REVERSEmoderately similar to ( 374) loc_os02g43870 12002.m09421 protein protein Kinase-like protein TMKL1 precursor, putative, expressed seq=cds; coord=4:151746023..151748419:-1; parent_gene=GRMZM2G150714
	Zm00001d044040	GRMZM2G047129	2.29709	0.0456769		26.28 misc.GDSL-motif lipase	moderately similar to ( 252) AT1G31550 | Symbols: | GDSL-motif lipase, putative | chr1:11295635-11297284 REVERSEweakly similar to ( 145) EST_HEVBR Esterase precursor (EC 3.1.1.-) (Early nodule-specific protein homolog) (Latex allergen Hev b 13) - Hevea brasiliensis (Para rubber tree)moderately similar to ( 292) loc_os01g42730 12001.m10537 protein alpha-L-fucosidase 2 precursor, putative, expresse…
	Zm00001d046766	GRMZM5G885766	2.29209	0.0192584		35.2 not assigned.unknown	weakly similar to ( 108) AT5G12960 | Symbols: | catalytic | chr5:4097788-4101518 FORWARDweakly similar to ( 169) loc_os06g41020 12006.m08637 protein expressed protein seq=cds; coord=9:101432584..101433626:1; parent_gene=GRMZM5G885766
	Zm00001d012276		2.28132	0.0132386
	Zm00001d023246	GRMZM2G022606	2.26683	0.0494682		31.1 cell.organisation	moderately similar to ( 328) AT2G41370 | Symbols: BOP2 | BOP2 (BLADE ON PETIOLE2); protein binding | chr2:17238019-17240203 REVERSEmoderately similar to ( 490) loc_os11g04600 12011.m04658 protein BOP2, putative, expressed seq=cds; coord=10:1876304..1877729:-1; parent_gene=GRMZM2G022606
	Zm00001d022626	GRMZM2G071599	2.25298	0.0421085		35.2 not assigned.unknown	moderately similar to ( 311) AT3G51290 | Symbols: | proline-rich family protein | chr3:19039980-19042437 FORWARDhighly similar to ( 589) loc_os09g36760 12009.m06625 protein bZIP-like protein, putative, expressed seq=cds; coord=7:176021673..176025491:1; parent_gene=GRMZM2G071599
	Zm00001d034863	GRMZM2G058568	2.25214	0.0337214		35.2 not assigned.unknown	moderately similar to ( 307) AT2G47010 | Symbols: | unknown protein | chr2:19317505-19319252 FORWARDmoderately similar to ( 434) loc_os05g19030 12005.m06307 protein expressed protein seq=cds; coord=1:298585659..298587727:-1; parent_gene=GRMZM2G058568
	Zm00001d051837	GRMZM2G045171	2.23872	0.0437801	SUS5	2.2.1.5 major CHO metabolism.degradation.sucrose.Susy	nearly identical (1001) AT1G73370 | Symbols: SUS6, ATSUS6 | SUS6 (SUCROSE SYNTHASE 6); UDP-glycosyltransferase/ sucrose synthase | chr1:27584533-27588326 REVERSEhighly similar to ( 816) SUS2_PEA Sucrose synthase 2 (EC 2.4.1.13) (Sucrose-UDP glucosyltransferase 2) - Pisum sativum (Garden pea)nearly identical (1244) loc_os02g58480 12002.m10869 protein sucrose synthase 2, putative, expressed seq=cds…
	Zm00001d042624	GRMZM2G167637	2.2195	0.015079		10.8.1 cell wall.pectin*esterases.PME	moderately similar to ( 474) AT5G09760 | Symbols: | pectinesterase family protein | chr5:3032446-3034364 FORWARDmoderately similar to ( 269) PME_DAUCA Pectinesterase (EC 3.1.1.11) (Pectin methylesterase) (PE) - Daucus carota (Carrot)highly similar to ( 728) loc_os01g65790 12001.m12687 protein pectinesterase PPE8B precursor, putative, expressed seq=cds; coord=3:171894936..171898201:1; parent_gene=…
	Zm00001d033369	GRMZM2G150688	2.21783	0.000217122		35.2 not assigned.unknown
	Zm00001d018367	GRMZM2G051005	2.20607	0.0228803		16.2 secondary metabolism.phenylpropanoids	moderately similar to ( 338) AT5G48930 | Symbols: HCT | HCT (HYDROXYCINNAMOYL-COA SHIKIMATE/QUINATE HYDROXYCINNAMOYL TRANSFERASE); quinate O-hydroxycinnamoyltransferase/ shikimate O-hydroxycinnamoyltransferase/ transferase | chr5:19836654-19838092 REVERSEmoderately similar to ( 271) HCBT1_DIACA Anthranilate N-benzoyltransferase protein 1 (EC 2.3.1.144) (Anthranilate N-hydroxycinnamoyl/benzoyltran…
	Zm00001d003945	GRMZM2G155281	2.20504	0.0403776	mde1	15.2 metal handling.binding, chelation and storage	weakly similar to ( 182) AT5G63530 | Symbols: ATFP3, FP3 | ATFP3; metal ion binding / transition metal ion binding | chr5:25433423-25435614 FORWARDmoderately similar to ( 223) loc_os04g32030 12004.m08302 protein ATFP3, putative, expressed seq=cds; coord=2:69177263..69180246:-1; parent_gene=GRMZM2G155281
	Zm00001d033563	GRMZM2G351304	2.20196	0.0308173		27.3.6 RNA.regulation of transcription.bHLH,Basic Helix-Loop-Helix family	moderately similar to ( 310) AT4G38070 | Symbols: | bHLH family protein | chr4:17876535-17882569 FORWARDnearly identical (1039) loc_os03g48490 12003.m09858 protein centromere protein, putative, expressed seq=cds; coord=1:262456158..262459646:1; parent_gene=GRMZM2G351304
	Zm00001d004198	GRMZM5G806387	2.20169	0.00285633		35.2 not assigned.unknown	very weakly similar to ( 100) AT1G17200 | Symbols: | integral membrane family protein | chr1:5878493-5879871 FORWARDweakly similar to ( 153) loc_os04g21320 12004.m35124 protein salicylic acid-induced fragment 1 protein, putative, expressed seq=cds; coord=2:88612927..88613792:1; parent_gene=GRMZM5G806387
	Zm00001d018014	GRMZM2G026560	2.1938	0.0297215		31.1 cell.organisation	nearly identical (1048) AT5G60930 | Symbols: | chromosome-associated kinesin, putative | chr5:24515398-24522511 REVERSEmoderately similar to ( 259) FLA10_CHLRE Kinesin-like protein FLA10 (Protein KHP1) - Chlamydomonas reinhardtiimoderately similar to ( 498) loc_os02g50910 12002.m10125 protein ATP binding protein, putative, expressed seq=cds; coord=5:206459893..206468689:-1; parent_gene=GRMZM2G026…
	Zm00001d053622	GRMZM2G116079	2.18778	0.0397941	zfp30	27.3.99 RNA.regulation of transcription.unclassified	weakly similar to ( 162) AT3G15680 | Symbols: | zinc finger (Ran-binding) family protein | chr3:5315437-5316048 FORWARDmoderately similar to ( 217) loc_os02g10920 12002.m100134 protein RNA-binding protein cabeza, putative, expressed seq=cds; coord=4:231902299..231904271:1; parent_gene=GRMZM2G116079
	Zm00001d028299	GRMZM2G091456	2.18615	0.00538441		17.3.1.2.99 hormone metabolism.brassinosteroid.synthesis-degradation.sterols.other	weakly similar to ( 194) AT1G58440 | Symbols: XF1, SQE1 | XF1; squalene monooxygenase | chr1:21714094-21717246 REVERSEweakly similar to ( 200) ERG1_PANGI Squalene monooxygenase (EC 1.14.99.7) (Squalene epoxidase) (SE) - Panax ginseng (Korean ginseng)moderately similar to ( 224) loc_os03g12910 12003.m101256 protein squalene monooxygenase, putative, expressed seq=cds; coord=1:29399685..29402391:1; …
	Zm00001d030851		2.18414	0.0329853
	Zm00001d001771		2.18004	0.00747915
	Zm00001d013376	GRMZM2G160619	2.17774	0.0151279		30.2.14 signalling.receptor kinases.leucine rich repeat XIV	moderately similar to ( 429) AT2G16250 | Symbols: | leucine-rich repeat transmembrane protein kinase, putative | chr2:7039682-7042933 REVERSEweakly similar to ( 152) PSKR_DAUCA Phytosulfokine receptor precursor (EC 2.7.11.1) (Phytosulfokine LRR receptor kinase) - Daucus carota (Carrot)nearly identical (1038) loc_os03g51440 12003.m10123 protein ATP binding protein, putative, expressed seq=cds; coo…
	Zm00001d051365	GRMZM2G047128	2.1759	0.0335166		35.2 not assigned.unknown	very weakly similar to (81.6) AT1G02070 | Symbols: | unknown protein | chr1:370445-370947 REVERSEweakly similar to ( 123) loc_os02g44090 12002.m09444 protein expressed protein seq=cds; coord=4:152469925..152470749:-1; parent_gene=GRMZM2G047128
	Zm00001d027652		2.17279	0.00697805
	Zm00001d033194	GRMZM2G121293	2.16154	0.00371938		29.5.1 protein.degradation.subtilases	highly similar to ( 875) AT5G67360 | Symbols: ARA12 | ARA12; serine-type endopeptidase | chr5:26872192-26874465 REVERSEnearly identical (1122) loc_os03g40830 12003.m09156 protein subtilisin-like protease precursor, putative, expressed seq=cds; coord=1:249535580..249538534:1; parent_gene=GRMZM2G121293
	Zm00001d051415	GRMZM2G303244	2.13534	0.00205163		35.2 not assigned.unknown	highly similar to ( 725) AT3G14810 | Symbols: MSL5 | MSL5 (MECHANOSENSITIVE CHANNEL OF SMALL CONDUCTANCE-LIKE 5) | chr3:4971223-4974216 REVERSEnearly identical (1214) loc_os02g44770 12002.m33813 protein mechanosensitive ion channel family protein, expressed seq=cds; coord=4:154042799..154047051:1; parent_gene=GRMZM2G303244
	Zm00001d015213	GRMZM5G805485	2.13144	0.0430946		10.5.3 cell wall.cell wall proteins.LRR	moderately similar to ( 387) AT1G12040 | Symbols: LRX1 | LRX1 (LEUCINE-RICH REPEAT/EXTENSIN 1); histidine phosphotransfer kinase/ protein binding / structural constituent of cell wall | chr1:4070160-4072394 FORWARDweakly similar to ( 112) RPK1_IPONI Receptor-like protein kinase precursor (EC 2.7.11.1) - Ipomoea nil (Japanese morning glory) (Pharbitis nil)highly similar to ( 563) loc_os02g04540 12…
	Zm00001d012973	GRMZM2G160064	2.12951	0.0477565		35.2 not assigned.unknown	weakly similar to ( 112) AT5G02600 | Symbols: | heavy-metal-associated domain-containing protein | chr5:585713-586855 REVERSEmoderately similar to ( 235) loc_os03g60480 12003.m10937 protein metal ion binding protein, putative, expressed seq=cds; coord=5:2521935..2524035:1; parent_gene=GRMZM2G160064
	Zm00001d036700	GRMZM2G177095	2.11745	0.0333157		35.2 not assigned.unknown	weakly similar to ( 126) loc_os06g44610 12006.m32129 protein membrane protein, putative, expressed seq=cds; coord=6:95324075..95327737:-1; parent_gene=GRMZM2G177095
	Zm00001d029922	GRMZM2G423886	2.11019	0.0456472		26.7 misc.oxidases - copper, flavone etc.	moderately similar to ( 369) AT1G12200 | Symbols: | flavin-containing monooxygenase family protein / FMO family protein | chr1:4137627-4139835 FORWARDhighly similar to ( 514) loc_os10g40610 12010.m06829 protein disulfide oxidoreductase/ monooxygenase, putative, expressed seq=cds; coord=1:92511803..92514498:1; parent_gene=GRMZM2G423886
	Zm00001d020556	GRMZM2G114751	2.10206	0.0456769		33.99 development.unspecified	moderately similar to ( 303) AT4G30420 | Symbols: | nodulin MtN21 family protein | chr4:14877069-14878914 FORWARDhighly similar to ( 515) loc_os09g25810 12009.m22091 protein integral membrane protein DUF6 containing protein, expressed seq=cds; coord=7:118507697..118510456:-1; parent_gene=GRMZM2G114751
	Zm00001d051419	GRMZM2G073770	2.09581	0.0142797		26.28 misc.GDSL-motif lipase	moderately similar to ( 201) AT5G55050 | Symbols: | GDSL-motif lipase/hydrolase family protein | chr5:22337745-22339741 FORWARDweakly similar to ( 128) APG_BRANA Anter-specific proline-rich protein APG (Protein CEX) (Fragment) - Brassica napus (Rape)highly similar to ( 537) loc_os02g44860 12002.m09526 protein GSDL-motif lipase, putative, expressed seq=cds; coord=4:154260809..154264908:-1; parent_…
	Zm00001d037711	GRMZM2G149201	2.0855	0.0309306		10.5.3 cell wall.cell wall proteins.LRR	moderately similar to ( 399) AT4G13340 | Symbols: | leucine-rich repeat family protein / extensin family protein | chr4:7758610-7760892 FORWARDweakly similar to ( 104) RPK1_IPONI Receptor-like protein kinase precursor (EC 2.7.11.1) - Ipomoea nil (Japanese morning glory) (Pharbitis nil)highly similar to ( 544) loc_os05g08770 12005.m05391 protein receptor-like protein kinase precursor, putative, ex…
	Zm00001d045454	GRMZM2G147319	2.0834	0.046404
	Zm00001d017125	GRMZM2G308203	2.05519	0.0436725		31.1 cell.organisation	moderately similar to ( 481) AT3G01750 | Symbols: | ankyrin repeat family protein | chr3:270615-272691 FORWARDnearly identical (1007) loc_os02g38970 12002.m33748 protein expressed protein seq=cds; coord=5:181587622..181592380:1; parent_gene=GRMZM2G308203
	Zm00001d026351	GRMZM2G122897	2.05229	0.04875	ZmHB91	27.3.22 RNA.regulation of transcription.HB,Homeobox transcription factor family	highly similar to ( 729) AT4G21750 | Symbols: ATML1 | ATML1 (MERISTEM LAYER 1); DNA binding / sequence-specific DNA binding / transcription factor | chr4:11556965-11560243 FORWARDhighly similar to ( 850) loc_os04g53540 12004.m101662 protein homeobox protein GLABRA2, putative, expressed seq=cds; coord=10:143385947..143390709:-1; parent_gene=GRMZM2G122897
	Zm00001d018107		2.04053	0.00801734
	Zm00001d022005	GRMZM2G092752	2.01791	0.00205163		35.2 not assigned.unknown
	Zm00001d031315	GRMZM2G113726	2.01177	0.0112839	IDP1951	33.99 development.unspecified	moderately similar to ( 311) AT3G13340 | Symbols: | WD-40 repeat family protein | chr3:4332370-4334603 FORWARDmoderately similar to ( 366) loc_os08g38880 12008.m26731 protein WD-repeat protein-like, putative, expressed seq=cds; coord=1:183801615..183805288:-1; parent_gene=GRMZM2G113726
	Zm00001d019045	GRMZM2G003306	2.00878	0.0047416		28.1.3 DNA.synthesis/chromatin structure.histone	weakly similar to ( 151) AT5G02560 | Symbols: HTA12 | HTA12; DNA binding | chr5:575437-576456 FORWARDweakly similar to ( 160) H2A_PETCR Histone H2A - Petroselinum crispum (Parsley) (Petroselinum hortense)weakly similar to ( 158) loc_os05g02300 12005.m04766 protein histone H2A, putative, expressed seq=cds; coord=7:13578081..13579001:-1; parent_gene=GRMZM2G003306
	Zm00001d027599		2.00481	0.0178972
	Zm00001d039596	GRMZM2G110212	2.00163	0.0356563	mus2	28.2 DNA.repair	nearly identical (1042) AT3G24495 | Symbols: MSH7, MSH6-2, ATMSH7 | MSH7 (MUTS HOMOLOG 7); ATP binding / damaged DNA binding / mismatched DNA binding | chr3:8912418-8918086 REVERSEweakly similar to ( 184) MSH2_MAIZE DNA mismatch repair protein MSH2 (MUS1) - Zea mays (Maize)nearly identical (1584) loc_os01g08540 12001.m07479 protein DNA mismatch repair protein MSH6-2, putative, expressed seq=cds; …
	Zm00001d018941	GRMZM2G125969	1.99671	0.0117673	hsftf4	20.2.1 stress.abiotic.heat	moderately similar to ( 308) AT3G22830 | Symbols: AT-HSFA6B, HSFA6B | AT-HSFA6B; DNA binding / transcription factor | chr3:8078981-8080895 FORWARDhighly similar to ( 530) loc_os07g08140 12007.m05271 protein heat shock factor protein HSF30, putative, expressed seq=cds; coord=7:9707411..9711430:-1; parent_gene=GRMZM2G125969
	Zm00001d010211	GRMZM5G887068	1.98021	0.022279	umc1457	20.2.99 stress.abiotic.unspecified	weakly similar to ( 180) AT1G44760 | Symbols: | universal stress protein (USP) family protein | chr1:16896894-16898427 REVERSEmoderately similar to ( 254) loc_os05g35380 12005.m07768 protein universal stress protein family protein, expressed seq=cds; coord=8:102135988..102138900:1; parent_gene=GRMZM5G887068
	Zm00001d018429	GRMZM2G178074	1.97362	0.0261706	ppck1	29.4 protein.postranslational modification	moderately similar to ( 211) AT3G04530 | Symbols: PPCK2, PEPCK2 | PPCK2; kinase/ protein serine/threonine kinase | chr3:1221546-1222456 FORWARDweakly similar to ( 182) CDPK3_ORYSA Calcium-dependent protein kinase, isoform 11 (EC 2.7.11.1) (CDPK 11) - Oryza sativa (Rice)moderately similar to ( 367) loc_os02g56310 12002.m10654 protein calcium-dependent protein kinase, isoform AK1, putative, express…
	Zm00001d036641		1.97018	0.042922
	Zm00001d022155	GRMZM2G121573	1.96826	0.0415214		30.2.5 signalling.receptor kinases.leucine rich repeat V	highly similar to ( 733) AT1G53730 | Symbols: SRF6 | SRF6 (STRUBBELIG-RECEPTOR FAMILY 6); ATP binding / protein binding / protein kinase/ protein serine/threonine kinase | chr1:20061771-20065475 FORWARDmoderately similar to ( 210) PSKR_DAUCA Phytosulfokine receptor precursor (EC 2.7.11.1) (Phytosulfokine LRR receptor kinase) - Daucus carota (Carrot)nearly identical (1034) loc_os07g42626 12007.m07…
	Zm00001d005029	GRMZM2G015080	1.96815	0.0273975	ZmGRAS37	27.3.21 RNA.regulation of transcription.GRAS transcription factor family AND 33.99 development.unspecified	moderately similar to ( 479) AT3G54220 | Symbols: SCR, SGR1 | SCR (SCARECROW); protein binding / protein homodimerization/ sequence-specific DNA binding / transcription factor | chr3:20070550-20072625 FORWARDweakly similar to ( 187) CIGR1_ORYSA Chitin-inducible gibberellin-responsive protein 1 - Oryza sativa (Rice)highly similar to ( 561) loc_os12g02870 12012.m04285 protein DELLA protein GAI1, pu…
	Zm00001d039733	GRMZM2G016232	1.96414	0.0411374		28.1.3 DNA.synthesis/chromatin structure.histone	weakly similar to ( 162) AT5G59970 | Symbols: | histone H4 | chr5:24146352-24146663 REVERSEweakly similar to ( 162) H4_PEA Histone H4 - Pisum sativum (Garden pea)weakly similar to ( 162) loc_os10g39410 12010.m06709 protein histone H4, putative, expressed seq=cds; coord=3:13951528..13953150:-1; parent_gene=GRMZM2G016232
	Zm00001d004346		1.96402	0.015341
	Zm00001d016733	GRMZM2G017991	1.96297	0.0417688		35.2 not assigned.unknown	weakly similar to ( 176) AT5G22200 | Symbols: | harpin-induced family protein / HIN1 family protein / harpin-responsive family protein | chr5:7355688-7356871 FORWARDmoderately similar to ( 338) loc_os02g33550 12002.m08448 protein VAMP protein SEC22, putative, expressed seq=cds; coord=5:170023166..170024332:-1; parent_gene=GRMZM2G017991
	Zm00001d028025	GRMZM2G155086	1.946	0.0456769		35.2 not assigned.unknown	moderately similar to ( 207) AT2G03350 | Symbols: | unknown protein | chr2:1019733-1021071 REVERSEmoderately similar to ( 272) loc_os03g11210 12003.m06572 protein cp protein, putative, expressed seq=cds; coord=1:20527226..20530032:-1; parent_gene=GRMZM2G155086
	Zm00001d005252	GRMZM2G073928	1.93601	0.0378966		30.2.11 signalling.receptor kinases.leucine rich repeat XI	highly similar to ( 920) AT2G41820 | Symbols: | leucine-rich repeat transmembrane protein kinase, putative | chr2:17447170-17449914 FORWARDmoderately similar to ( 370) RPK1_IPONI Receptor-like protein kinase precursor (EC 2.7.11.1) - Ipomoea nil (Japanese morning glory) (Pharbitis nil)nearly identical (1271) loc_os07g10630 12007.m05518 protein ATP binding protein, putative, expressed seq=cds; coo…
	Zm00001d018211	GRMZM2G052422	1.93198	0.0170006	acco35	17.5.1.2 hormone metabolism.ethylene.synthesis-degradation.1-aminocyclopropane-1-carboxylate oxidase	moderately similar to ( 392) AT1G05010 | Symbols: EFE, ACO4, EAT1 | EFE (ETHYLENE-FORMING ENZYME); 1-aminocyclopropane-1-carboxylate oxidase | chr1:1431419-1432695 REVERSEmoderately similar to ( 423) ACCO1_ORYSA 1-aminocyclopropane-1-carboxylate oxidase 1 (EC 1.14.17.4) (ACC oxidase 1) (Ethylene-forming enzyme) (EFE) - Oryza sativa (Rice)highly similar to ( 518) loc_os02g53180 12002.m33892 protei…
	Zm00001d042490	GRMZM2G176576	1.91852	0.0295574		35.2 not assigned.unknown	moderately similar to ( 291) AT3G18170 | Symbols: | transferase, transferring glycosyl groups | chr3:6228393-6229547 FORWARDhighly similar to ( 678) loc_os10g35020 12010.m06325 protein glycosyltransferase, putative, expressed seq=cds; coord=3:166689695..166692415:-1; parent_gene=GRMZM2G176576
	Zm00001d008716	GRMZM2G162928	1.91583	0.0200519		29.5 protein.degradation	moderately similar to ( 431) AT5G50150 | Symbols: | unknown protein | chr5:20402444-20406375 REVERSEhighly similar to ( 522) loc_os01g07570 12001.m07384 protein carboxyl-terminal proteinase, putative, expressed seq=cds; coord=8:17066397..17070864:-1; parent_gene=GRMZM2G162928
	Zm00001d026084	GRMZM5G845601	1.91411	0.0184396	ZmOrphan54	30.3 signalling.calcium	weakly similar to ( 107) AT4G23060 | Symbols: IQD22 | IQD22 (IQ-domain 22); calmodulin binding | chr4:12087283-12090408 FORWARDmoderately similar to ( 458) loc_os04g48160 12004.m09754 protein calmodulin binding protein, putative, expressed seq=cds; coord=10:136877679..136880362:1; parent_gene=GRMZM5G845601
	Zm00001d012718	GRMZM2G180021	1.88671	0.0485575		35.2 not assigned.unknown	moderately similar to ( 490) AT1G29980 | Symbols: | INVOLVED IN: biological_process unknown; LOCATED IN: plasma membrane, anchored to membrane; EXPRESSED IN: 24 plant structures; EXPRESSED DURING: 13 growth stages; CONTAINS InterPro DOMAIN/s: Protein of unknown function DUF642 (InterPro:IPR006946), Galactose-binding like (InterPro:IPR008979); BEST Arabidopsis thaliana protein match is: unknown pr…
	Zm00001d033745	GRMZM2G023110	1.88334	0.0124393		30.2.3 signalling.receptor kinases.leucine rich repeat III	highly similar to ( 508) AT1G48480 | Symbols: RKL1 | RKL1; ATP binding / kinase/ protein serine/threonine kinase | chr1:17918475-17920743 FORWARDweakly similar to ( 155) PSKR_DAUCA Phytosulfokine receptor precursor (EC 2.7.11.1) (Phytosulfokine LRR receptor kinase) - Daucus carota (Carrot)highly similar to ( 827) loc_os03g50450 12003.m10037 protein atypical receptor-like kinase MARK, putative, ex…
	Zm00001d006040	GRMZM2G058095	1.87344	0.0291847		16.1.2.3 secondary metabolism.isoprenoids.mevalonate pathway.HMG-CoA reductase	highly similar to ( 653) AT1G76490 | Symbols: HMG1, HMGR1 | HMG1 (HYDROXY METHYLGLUTARYL COA REDUCTASE 1); hydroxymethylglutaryl-CoA reductase | chr1:28695801-28698206 FORWARDhighly similar to ( 746) HMDH_MAIZE 3-hydroxy-3-methylglutaryl-coenzyme A reductase (EC 1.1.1.34) (HMG-CoA reductase) - Zea mays (Maize)highly similar to ( 775) loc_os09g31970 12009.m06287 protein 3-hydroxy-3-methylglutaryl-…
	Zm00001d033624	GRMZM2G109056	1.87291	0.0198434	lox4	17.7.1.2 hormone metabolism.jasmonate.synthesis-degradation.lipoxygenase	nearly identical (1016) AT1G55020 | Symbols: LOX1 | LOX1; lipoxygenase | chr1:20525798-20530143 FORWARDnearly identical (1432) LOX4_ORYSA Probable lipoxygenase 4 (EC 1.13.11.12) - Oryza sativa (Rice)nearly identical (1432) loc_os03g49380 12003.m35371 protein lipoxygenase 4, putative, expressed seq=cds; coord=1:264209651..264226078:1; parent_gene=GRMZM2G109056
	Zm00001d039914	GRMZM2G161154	1.87231	0.0315242	umc1495	15.2 metal handling.binding, chelation and storage
	Zm00001d020794	GRMZM2G053779	1.84616	0.0292819		26.19 misc.plastocyanin-like	weakly similar to ( 103) AT1G72230 | Symbols: | plastocyanin-like domain-containing protein | chr1:27188287-27189093 FORWARDweakly similar to ( 120) BCP_PEA Blue copper protein precursor - Pisum sativum (Garden pea)weakly similar to ( 137) loc_os02g52180 12002.m10249 protein uclacyanin-2 precursor, putative, expressed seq=cds; coord=7:128870093..128871059:1; parent_gene=GRMZM2G053779
	Zm00001d003181	GRMZM2G112530	1.84112	0.0482234		17.2.3 hormone metabolism.auxin.induced-regulated-responsive-activated	moderately similar to ( 278) AT3G07570 | Symbols: | membrane protein, putative | chr3:2418205-2420206 REVERSEhighly similar to ( 503) loc_os04g41810 12004.m09155 protein dopamine beta-monooxygenase, putative, expressed seq=cds; coord=2:33348340..33351078:-1; parent_gene=GRMZM2G112530
	Zm00001d032461	GRMZM2G176209	1.83662	0.0286631	tls1	34.19.2 transport.Major Intrinsic Proteins.TIP	very weakly similar to (87.0) loc_os10g36924 12010.m06495 protein aquaporin NIP5.1, putative, expressed seq=cds; coord=1:223844636..223846120:1; parent_gene=GRMZM2G176209
	Zm00001d014055	GRMZM2G066578	1.83567	0.0264647		16.7 secondary metabolism.wax	highly similar to ( 767) AT1G02205 | Symbols: CER1 | CER1 (ECERIFERUM 1); octadecanal decarbonylase | chr1:418818-422154 FORWARDnearly identical (1098) loc_os10g33250 12010.m21915 protein CER1, putative, expressed seq=cds; coord=5:29898199..29906021:1; parent_gene=GRMZM2G066578
	Zm00001d036137	GRMZM2G007489	1.8308	0.0243139		11.1.7 lipid metabolism.FA synthesis and FA elongation.ACP thioesterase	moderately similar to ( 484) AT1G08510 | Symbols: FATB | FATB (fatty acyl-ACP thioesterases B); acyl carrier/ acyl-[acyl-carrier-protein] hydrolase | chr1:2691546-2693409 REVERSEmoderately similar to ( 477) FATB_GOSHI Myristoyl-acyl carrier protein thioesterase, chloroplast precursor (EC 3.1.2.-) (16:0-acyl-carrier protein thioesterase) (16:0-ACP thioesterase) (Acyl-[acyl-carrier-protein] hydrola…
	Zm00001d018641		1.80765	0.0127097
	Zm00001d044390	GRMZM2G042008	1.79127	0.00712388		27.3.99 RNA.regulation of transcription.unclassified	moderately similar to ( 398) AT1G01300 | Symbols: | aspartyl protease family protein | chr1:117065-118522 FORWARDhighly similar to ( 585) loc_os01g41550 12001.m10423 protein aspartic proteinase nepenthesin-2 precursor, putative, expressed seq=cds; coord=3:223089120..223091094:-1; parent_gene=GRMZM2G042008
	Zm00001d048868	GRMZM2G145213	1.79098	0.0270361		30.7 signalling.14-3-3 proteins	moderately similar to ( 284) AT1G22300 | Symbols: GRF10, GF14 EPSILON | GRF10 (GENERAL REGULATORY FACTOR 10); ATP binding / protein binding / protein phosphorylated amino acid binding | chr1:7879601-7881103 REVERSEmoderately similar to ( 324) 14338_ORYSA Putative 14-3-3-like protein GF14-H (G-box factor 14-3-3 homolog H) - Oryza sativa (Rice)moderately similar to ( 324) loc_os11g39540 12011.m0780…
	Zm00001d038092	GRMZM2G135909	1.78721	0.0283531		29.5.11.4.2 protein.degradation.ubiquitin.E3.RING	moderately similar to ( 240) AT5G45290 | Symbols: | zinc finger (C3HC4-type RING finger) family protein | chr5:18350011-18352092 REVERSEhighly similar to ( 578) loc_os05g32350 12005.m07468 protein protein binding protein, putative, expressed seq=cds; coord=6:143404659..143416431:1; parent_gene=GRMZM2G135909
	Zm00001d002601	GRMZM2G080274	1.7829	0.0090265	hon101	28.1.3 DNA.synthesis/chromatin structure.histone	very weakly similar to (81.6) AT2G18050 | Symbols: HIS1-3 | HIS1-3 (HISTONE H1-3); DNA binding / nucleosomal DNA binding | chr2:7846254-7846670 FORWARDvery weakly similar to (85.5) H1_MAIZE Histone H1 - Zea mays (Maize)weakly similar to ( 108) loc_os04g18090 12004.m06975 protein histone H1, putative, expressed seq=cds; coord=2:16037390..16038407:-1; parent_gene=GRMZM2G080274
	Zm00001d029686	GRMZM2G430039	1.78241	0.00712837		29.5.1 protein.degradation.subtilases	highly similar to ( 520) AT1G04110 | Symbols: SDD1 | SDD1 (STOMATAL DENSITY AND DISTRIBUTION); serine-type endopeptidase | chr1:1061457-1063784 REVERSEnearly identical (1247) loc_os10g38080 12010.m06590 protein subtilisin-like protease precursor, putative, expressed seq=cds; coord=1:81105265..81107853:-1; parent_gene=GRMZM2G430039
	Zm00001d047814	GRMZM2G151992	1.77421	0.0218706		35.2 not assigned.unknown	moderately similar to ( 357) AT5G02230 | Symbols: | haloacid dehalogenase-like hydrolase family protein | chr5:449132-450507 FORWARDmoderately similar to ( 482) loc_os03g16670 12003.m35158 protein catalytic/ hydrolase, putative, expressed seq=cds; coord=9:139844221..139846531:-1; parent_gene=GRMZM2G151992
	Zm00001d004344		1.76471	0.039122
	Zm00001d039495	GRMZM5G853245	1.74345	0.0172928		27.3.12 RNA.regulation of transcription.C3H zinc finger family	moderately similar to ( 245) AT4G29190 | Symbols: | zinc finger (CCCH-type) family protein | chr4:14392233-14393303 REVERSEmoderately similar to ( 467) loc_os01g09620 12001.m42903 protein nucleic acid binding protein, putative, expressed seq=cds; coord=3:6681782..6683686:1; parent_gene=GRMZM5G853245
	Zm00001d039859	GRMZM2G099340	1.74202	0.043635	mtl3	15.2 metal handling.binding, chelation and storage
	Zm00001d045458	GRMZM2G019356	1.7363	0.0271263		35.2 not assigned.unknown	moderately similar to ( 375) AT5G51550 | Symbols: EXL3 | EXL3 (EXORDIUM LIKE 3) | chr5:20939793-20940806 REVERSEmoderately similar to ( 474) loc_os06g04250 12006.m05154 protein phi-1-like phosphate-induced protein, putative, expressed seq=cds; coord=9:23145366..23147124:-1; parent_gene=GRMZM2G019356
	Zm00001d029388		1.73033	0.0333864
	Zm00001d025924		1.72481	0.0206816
	Zm00001d027446	GRMZM2G176604	1.72366	0.0341704	umc1292
	Zm00001d031878	AC186231.4_FG002	1.71058	0.0118987
	Zm00001d025997	GRMZM2G016939	1.69662	0.0414474	IDP507	29.4 protein.postranslational modification	highly similar to ( 779) AT2G44830 | Symbols: | protein kinase, putative | chr2:18490398-18492779 FORWARDhighly similar to ( 605) G11A_ORYSA Protein kinase G11A (EC 2.7.11.1) - Oryza sativa (Rice)nearly identical (1087) loc_os04g46180 12004.m101604 protein protein kinase G11A, putative, expressed seq=cds; coord=10:134410818..134414070:1; parent_gene=GRMZM2G016939
	Zm00001d040029	GRMZM2G011523	1.69602	0.00407745		35.2 not assigned.unknown
	Zm00001d038258	GRMZM2G111955	1.69543	0.0335166		35.2 not assigned.unknown	weakly similar to ( 103) AT1G19330 | Symbols: | unknown protein | chr1:6680824-6683290 REVERSEweakly similar to ( 130) loc_os10g21460 12010.m05162 protein expressed protein seq=cds; coord=6:148434414..148436978:-1; parent_gene=GRMZM2G111955
	Zm00001d034479	GRMZM2G164020	1.68853	0.0419274	hon110	28.1.3 DNA.synthesis/chromatin structure.histone	very weakly similar to (90.5) AT1G06760 | Symbols: | histone H1, putative | chr1:2076687-2077616 REVERSEweakly similar to ( 126) H1_MAIZE Histone H1 - Zea mays (Maize)weakly similar to ( 117) loc_os03g58470 12003.m10753 protein histone H1, putative, expressed seq=cds; coord=1:288732967..288734682:1; parent_gene=GRMZM2G164020
	Zm00001d023868	GRMZM2G174830	1.68631	0.0408353		11.1.13 lipid metabolism.FA synthesis and FA elongation.acyl-CoA binding protein	moderately similar to ( 452) AT5G18590 | Symbols: | kelch repeat-containing protein | chr5:6178516-6182186 REVERSEvery weakly similar to (84.7) DYHA_CHLRE Dynein alpha chain, flagellar outer arm (DHC alpha) - Chlamydomonas reinhardtiihighly similar to ( 796) loc_os12g35350 12012.m073852 protein ranGAP1 interacting protein, putative, expressed seq=cds; coord=10:24963522..24969175:-1; parent_gene=G…
	Zm00001d045864	GRMZM2G465169	1.68619	0.0423242	pza02861	31.1 cell.organisation	highly similar to ( 688) AT5G55230 | Symbols: ATMAP65-1, MAP65-1 | ATMAP65-1 (MICROTUBULE-ASSOCIATED PROTEINS 65-1); microtubule binding | chr5:22402716-22405182 FORWARDhighly similar to ( 984) loc_os06g20370 12006.m06694 protein microtubule-associated protein MAP65-1a, putative, expressed seq=cds; coord=9:42834971..42841058:-1; parent_gene=GRMZM2G465169
	Zm00001d006910	GRMZM5G879278	1.66595	0.0251688		35.2 not assigned.unknown	very weakly similar to (89.0) AT1G35780 | Symbols: | unknown protein | chr1:13277778-13280113 REVERSEweakly similar to ( 142) loc_os07g43070 12007.m08535 protein expressed protein seq=cds; coord=2:212405383..212408361:-1; parent_gene=GRMZM5G879278
	Zm00001d013302	GRMZM2G077356	1.66206	0.0101134	iaa21	27.3.40 RNA.regulation of transcription.Aux/IAA family	weakly similar to ( 171) AT3G04730 | Symbols: IAA16 | IAA16; transcription factor | chr3:1288993-1290415 REVERSEmoderately similar to ( 226) IAA13_ORYSA Auxin-responsive protein IAA13 (Indoleacetic acid-induced protein 13) - Oryza sativa (Rice)moderately similar to ( 226) loc_os03g53150 12003.m10289 protein OsIAA13 - Auxin-responsive Aux/IAA gene family member, expressed seq=cds; coord=5:7772505.…
	Zm00001d031436	GRMZM5G839014	1.65	0.0361639		29.5.3 protein.degradation.cysteine protease	moderately similar to ( 258) AT3G57810 | Symbols: | OTU-like cysteine protease family protein | chr3:21416336-21417809 FORWARDmoderately similar to ( 346) loc_os08g39560 12008.m07937 protein OTU-like cysteine protease family protein, expressed seq=cds; coord=1:187975033..187976902:1; parent_gene=GRMZM5G839014
	Zm00001d026668	GRMZM2G001934	1.63379	0.0392801		30.2.9 signalling.receptor kinases.leucine rich repeat IX	highly similar to ( 711) AT1G66150 | Symbols: TMK1 | TMK1 (TRANSMEMBRANE KINASE 1); transmembrane receptor protein serine/threonine kinase | chr1:24631503-24634415 FORWARDweakly similar to ( 197) CRI4_MAIZE Putative receptor protein kinase CRINKLY4 precursor (EC 2.7.11.1) - Zea mays (Maize)nearly identical (1138) loc_os04g58910 12004.m10771 protein receptor protein kinase TMK1 precursor, putative…
	Zm00001d048201	GRMZM2G004528	1.61421	0.0149147
	Zm00001d052224	GRMZM2G087245	1.60459	0.0478038		35.2 not assigned.unknown	weakly similar to ( 154) AT2G22170 | Symbols: | lipid-associated family protein | chr2:9427010-9427742 REVERSEmoderately similar to ( 230) loc_os02g51710 12002.m10202 protein wound/stress protein, putative, expressed seq=cds; coord=4:180784598..180785687:-1; parent_gene=GRMZM2G087245
	Zm00001d024004	GRMZM2G003090	1.60315	0.0444113		35.2 not assigned.unknown	weakly similar to ( 152) AT2G31560 | Symbols: | unknown protein | chr2:13436611-13437312 FORWARDweakly similar to ( 196) loc_os12g12880 12012.m05261 protein expressed protein seq=cds; coord=10:34930603..34932124:-1; parent_gene=GRMZM2G003090
	Zm00001d052063	GRMZM2G101125	1.58113	0.0391093		34.3 transport.amino acids	highly similar to ( 583) AT2G41190 | Symbols: | amino acid transporter family protein | chr2:17167561-17170145 REVERSEhighly similar to ( 828) loc_os02g54730 12002.m10501 protein amino acid permease, putative, expressed seq=cds; coord=4:175213985..175219023:1; parent_gene=GRMZM2G101125
	Zm00001d038346	GRMZM2G067156	1.58063	0.0485978		35.2 not assigned.unknown	very weakly similar to (80.5) AT5G59050 | Symbols: | unknown protein | chr5:23841849-23842519 REVERSEmoderately similar to ( 314) loc_os05g37930 12005.m07972 protein expressed protein seq=cds; coord=6:150803460..150806109:-1; parent_gene=GRMZM2G067156
	Zm00001d037751	GRMZM2G118951	1.56986	0.0448495		35.2 not assigned.unknown	very weakly similar to (97.4) AT1G17620 | Symbols: | FUNCTIONS IN: molecular_function unknown; INVOLVED IN: biological_process unknown; LOCATED IN: plasma membrane; EXPRESSED IN: 23 plant structures; EXPRESSED DURING: 13 growth stages; CONTAINS InterPro DOMAIN/s: Harpin-induced 1 (InterPro:IPR010847); BEST Arabidopsis thaliana protein match is: unknown protein (TAIR:AT5G11890.1); Has 539 Blast hi…
	Zm00001d006547	GRMZM2G151826	1.54622	0.0403261		28.1.3 DNA.synthesis/chromatin structure.histone	seq=cds; coord=2:204234339..204235824:1; parent_gene=GRMZM2G151826
	Zm00001d045139	GRMZM2G014240	1.51889	0.0397941	AY103622	34.3 transport.amino acids	nearly identical (1266) AT1G15690 | Symbols: AVP1, ATAVP3, AVP-3 | AVP1; ATPase/ hydrogen-translocating pyrophosphatase | chr1:5399115-5402185 FORWARDnearly identical (1333) AVP_HORVU Pyrophosphate-energized vacuolar membrane proton pump (EC 3.6.1.1) (Pyrophosphate-energized inorganic pyrophosphatase) (H(+)-PPase) - Hordeum vulgare (Barley)nearly identical (1354) loc_os06g08080 12006.m31844 prote…
	Zm00001d018752	GRMZM2G141517	1.51787	0.0482234		30.2.11 signalling.receptor kinases.leucine rich repeat XI	nearly identical (1253) AT5G65700 | Symbols: BAM1 | BAM1 (BARELY ANY MERISTEM 1); ATP binding / kinase/ protein serine/threonine kinase | chr5:26281826-26284945 FORWARDmoderately similar to ( 487) RPK1_IPONI Receptor-like protein kinase precursor (EC 2.7.11.1) - Ipomoea nil (Japanese morning glory) (Pharbitis nil)nearly identical (1494) loc_os07g04190 12007.m04888 protein receptor protein kinase …
	Zm00001d051981	GRMZM2G379005	1.51562	0.0184814	gata4	27.3.9 RNA.regulation of transcription.C2C2(Zn) GATA transcription factor family	weakly similar to ( 134) AT3G54810 | Symbols: BME3-ZF, BME3 | zinc finger (GATA type) family protein | chr3:20296957-20298236 FORWARDmoderately similar to ( 350) loc_os02g56250 12002.m10648 protein GATA zinc finger family protein, expressed seq=cds; coord=4:172760261..172765319:-1; parent_gene=GRMZM2G379005
	Zm00001d045540	GRMZM2G041994	1.51104	0.0362056		35.2 not assigned.unknown	weakly similar to ( 150) AT5G17210 | Symbols: | unknown protein | chr5:5656700-5657970 FORWARDmoderately similar to ( 241) loc_os06g02440 12006.m04977 protein expressed protein seq=cds; coord=9:25821121..25825363:1; parent_gene=GRMZM2G041994
	Zm00001d015852	GRMZM2G009479	1.50823	0.033342	lox11	17.7.1.2 hormone metabolism.jasmonate.synthesis-degradation.lipoxygenase	highly similar to ( 897) AT3G45140 | Symbols: LOX2, ATLOX2 | LOX2 (LIPOXYGENASE 2); lipoxygenase | chr3:16525437-16529233 FORWARDnearly identical (1270) LOX23_HORVU Lipoxygenase 2.3, chloroplast precursor (EC 1.13.11.12) (LOX2:Hv:3) - Hordeum vulgare (Barley)nearly identical (1295) loc_os02g10120 12002.m06309 protein lipoxygenase 2.3, chloroplast precursor, putative, expressed seq=cds; coord=5:12…
	Zm00001d042582	GRMZM2G080917	1.50509	0.0490772	alf13	27.3.2 RNA.regulation of transcription.Alfin-like	moderately similar to ( 293) AT5G26210 | Symbols: AL4 | AL4 (ALFIN-LIKE 4); DNA binding / methylated histone residue binding | chr5:9158566-9160221 REVERSEmoderately similar to ( 386) loc_os01g66420 12001.m42781 protein PHD finger protein, putative, expressed seq=cds; coord=3:170106279..170110892:1; parent_gene=GRMZM2G080917
	Zm00001d002801	GRMZM2G016649	1.49717	0.0456769	ZmTHX12	27.3.30 RNA.regulation of transcription.Trihelix, Triple-Helix transcription factor family	weakly similar to ( 148) AT1G33240 | Symbols: AT-GTL1, AT-GTL2 | AT-GTL1 (GT2-LIKE 1); DNA binding / transcription factor | chr1:12051859-12054320 REVERSEmoderately similar to ( 305) loc_os04g45750 12004.m09526 protein expressed protein seq=cds; coord=2:21790380..21794847:1; parent_gene=GRMZM2G016649
	Zm00001d037894	GRMZM2G079440	1.46197	0.0318761	dhn1	35.2 not assigned.unknown	weakly similar to ( 124) DHN1_MAIZE Dehydrin DHN1 (M3) (RAB-17 protein) - Zea mays (Maize) seq=cds; coord=6:137142553..137144384:-1; parent_gene=GRMZM2G079440
	Zm00001d020402		1.41865	0.0403776
	Zm00001d011901	GRMZM2G303587	1.4129	0.036335		35.2 not assigned.unknown	highly similar to ( 570) AT4G19220 | Symbols: | pentatricopeptide (PPR) repeat-containing protein | chr4:10505266-10508121 REVERSEnearly identical (1208) loc_os01g71180 12001.m13161 protein pentatricopeptide repeat protein PPR1106-17, putative seq=cds; coord=8:159390018..159392771:-1; parent_gene=GRMZM2G303587
	Zm00001d006158	GRMZM2G037685	1.37582	0.0478038		35.2 not assigned.unknown
	Zm00001d041407	GRMZM2G069758	-1.23933	0.0482234		3.5 minor CHO metabolism.others	moderately similar to ( 466) AT5G37850 | Symbols: SOS4 | SOS4 (SALT OVERLY SENSITIVE 4); kinase/ pyridoxal kinase | chr5:15065621-15068783 FORWARDhighly similar to ( 539) loc_os12g40830 12012.m26961 protein pyridoxal kinase, putative, expressed seq=cds; coord=3:117076600..117087785:1; parent_gene=GRMZM2G069758
	Zm00001d032152	GRMZM2G131205	-1.291	0.0475506	cncr1	35.2 not assigned.unknown
	Zm00001d048574	GRMZM2G134426	-1.31088	0.0485978	hagtf39	26.24 misc.GCN5-related N-acetyltransferase	highly similar to ( 689) AT4G37670 | Symbols: | GCN5-related N-acetyltransferase (GNAT) family protein / amino acid kinase family protein | chr4:17696472-17698836 REVERSEhighly similar to ( 971) loc_os03g31690 12003.m08419 protein N-acetyltransferase/ amino-acid N-acetyltransferase, putative, expressed seq=cds; coord=9:156253593..156276580:-1; parent_gene=GRMZM2G134426
	Zm00001d037484	AC234171.1_FG003	-1.32028	0.0375693
	Zm00001d038494	GRMZM2G174585	-1.33191	0.0344569
	Zm00001d017205	GRMZM2G020976	-1.33412	0.0478038		35.2 not assigned.unknown	moderately similar to ( 414) AT4G32272 | Symbols: | FUNCTIONS IN: molecular_function unknown; INVOLVED IN: biological_process unknown; LOCATED IN: cellular_component unknown; CONTAINS InterPro DOMAIN/s: Protein of unknown function DUF250 (InterPro:IPR004853); BEST Arabidopsis thaliana protein match is: UDP-glucuronic acid/UDP-N-acetylgalactosamine transporter-related (TAIR:AT4G31600.1); Has 1302 …
	Zm00001d053067	GRMZM2G121034	-1.33556	0.0252353		26.22 misc.short chain dehydrogenase/reductase (SDR)	moderately similar to ( 344) AT5G02540 | Symbols: | short-chain dehydrogenase/reductase (SDR) family protein | chr5:568609-570720 FORWARDvery weakly similar to (97.1) POR_DAUCA Protochlorophyllide reductase, chloroplast precursor (EC 1.3.1.33) (PCR) (NADPH-protochlorophyllide oxidoreductase) (POR) - Daucus carota (Carrot)moderately similar to ( 478) loc_os11g07930 12011.m04989 protein retinol deh…
	Zm00001d011713	GRMZM2G058155	-1.35256	0.0457492		31.1 cell.organisation	nearly identical (1109) AT5G20490 | Symbols: XIK, ATXIK, XI-17 | XIK; motor/ protein binding | chr5:6927064-6936079 REVERSEnearly identical (1219) loc_os05g46030 12005.m08728 protein myosin head family protein, expressed seq=cds; coord=8:154746952..154761121:-1; parent_gene=GRMZM2G058155
	Zm00001d017780	GRMZM2G050734	-1.36337	0.0469757		29.5.11.4.2 protein.degradation.ubiquitin.E3.RING	moderately similar to ( 341) AT1G24330 | Symbols: | armadillo/beta-catenin repeat family protein / U-box domain-containing family protein | chr1:8631779-8634835 FORWARDweakly similar to ( 109) SPL11_ORYSA Spotted leaf protein 11 (Spotted leaf11) (Cell death-related protein SPL11) - Oryza sativa (Rice)nearly identical (1102) loc_os02g47670 12002.m33442 protein ubiquitin-protein ligase, putative, e…
	Zm00001d043703	GRMZM2G091494	-1.36692	0.0158692		35.2 not assigned.unknown	highly similar to ( 749) AT1G73020 | Symbols: | unknown protein | chr1:27469714-27473181 REVERSEnearly identical (1065) loc_os01g51040 12001.m11285 protein expressed protein seq=cds; coord=3:204586414..204591237:1; parent_gene=GRMZM2G091494
	Zm00001d041119		-1.36726	0.0363966
	Zm00001d027488	GRMZM5G845611	-1.37693	0.0469757	gpb1	1.3.4 PS.calvin cycle.GAP	highly similar to ( 645) AT1G42970 | Symbols: GAPB | GAPB (GLYCERALDEHYDE-3-PHOSPHATE DEHYDROGENASE B SUBUNIT); glyceraldehyde-3-phosphate dehydrogenase (NADP+)/ glyceraldehyde-3-phosphate dehydrogenase | chr1:16127552-16129584 FORWARDhighly similar to ( 665) G3PB_PEA Glyceraldehyde-3-phosphate dehydrogenase B, chloroplast precursor (EC 1.2.1.13) (NADP-dependent glyceraldehydephosphate dehydrogen…
	Zm00001d053886	GRMZM2G165931	-1.37793	0.0425141		3.8.1 minor CHO metabolism.galactose.galactokinases	nearly identical (1118) AT4G16130 | Symbols: ARA1, ISA1, ATISA1 | ARA1 (ARABINOSE KINASE); ATP binding / L-arabinokinase/ galactokinase | chr4:9120875-9127656 FORWARDnearly identical (1404) loc_os02g04840 12002.m05832 protein ARA1, putative, expressed seq=cds; coord=4:237704209..237711241:1; parent_gene=GRMZM2G165931
	Zm00001d009439	GRMZM2G355610	-1.38348	0.0205971		34.99 transport.misc	highly similar to ( 688) AT2G21520 | Symbols: | transporter | chr2:9215956-9218953 FORWARDhighly similar to ( 958) loc_os05g46720 12005.m27946 protein phosphatidylinositol transfer-like protein III, putative, expressed seq=cds; coord=8:64654656..64660228:-1; parent_gene=GRMZM2G355610
	Zm00001d051749	GRMZM2G021339	-1.38405	0.0202172	hb115	27.3.22 RNA.regulation of transcription.HB,Homeobox transcription factor family	weakly similar to ( 185) AT3G01470 | Symbols: ATHB-1, ATHB1, HD-ZIP-1, HAT5 | ATHB-1 (ARABIDOPSIS THALIANA HOMEOBOX 1); DNA binding / protein homodimerization/ sequence-specific DNA binding / transcription activator/ transcription factor | chr3:182648-184034 REVERSEmoderately similar to ( 321) loc_os02g49700 12002.m33448 protein homeodomain leucine zipper protein CPHB-5, putative, expressed seq=c…
	Zm00001d047349	GRMZM2G127141	-1.391	0.0490772	simk1	30.6 signalling.MAP kinases	highly similar to ( 625) AT4G01370 | Symbols: ATMPK4, MPK4 | ATMPK4 (ARABIDOPSIS THALIANA MAP KINASE 4); MAP kinase/ kinase | chr4:567219-568889 FORWARDhighly similar to ( 715) MPK6_ORYSA Mitogen-activated protein kinase 6 (EC 2.7.11.24) (MAP kinase 6) - Oryza sativa (Rice)highly similar to ( 715) loc_os10g38950 12010.m06663 protein OsMPK4 - putative MAPK based on amino acid sequence homology, ex…
	Zm00001d003066	GRMZM2G030275	-1.39201	0.0231343
	Zm00001d043083	GRMZM2G050089	-1.40998	0.0199972	pin14	34.99 transport.misc	highly similar to ( 508) AT5G01990 | Symbols: | auxin efflux carrier family protein | chr5:377373-379600 REVERSEhighly similar to ( 729) loc_os01g60230 12001.m150756 protein auxin hydrogen symporter, putative, expressed seq=cds; coord=3:185756306..185761091:-1; parent_gene=GRMZM2G050089
	Zm00001d011130	GRMZM2G176707	-1.41255	0.0323136		28.1 DNA.synthesis/chromatin structure	moderately similar to ( 414) AT2G19480 | Symbols: NFA02, NFA2 | NAP1;2 (NUCLEOSOME ASSEMBLY PROTEIN 1;2); DNA binding / binding | chr2:8438601-8441040 FORWARDhighly similar to ( 525) loc_os05g46230 12005.m083791 protein expressed protein seq=cds; coord=8:135950853..135955026:1; parent_gene=GRMZM2G176707
	Zm00001d042180	GRMZM2G053273	-1.41405	0.0406266		31.4 cell.vesicle transport	moderately similar to ( 206) AT1G08820 | Symbols: VAP27-2 | VAP27-2 (VAMP/SYNAPTOBREVIN-ASSOCIATED PROTEIN 27-2); structural molecule | chr1:2821810-2824412 REVERSEmoderately similar to ( 480) loc_os01g71050 12001.m13149 protein VAP27-2, putative, expressed seq=cds; coord=3:153782466..153788635:1; parent_gene=GRMZM2G053273
	Zm00001d003129	GRMZM2G158083	-1.42266	0.0270361	hct5	16.2 secondary metabolism.phenylpropanoids	highly similar to ( 576) AT5G48930 | Symbols: HCT | HCT (HYDROXYCINNAMOYL-COA SHIKIMATE/QUINATE HYDROXYCINNAMOYL TRANSFERASE); quinate O-hydroxycinnamoyltransferase/ shikimate O-hydroxycinnamoyltransferase/ transferase | chr5:19836654-19838092 REVERSEmoderately similar to ( 339) HCBT1_DIACA Anthranilate N-benzoyltransferase protein 1 (EC 2.3.1.144) (Anthranilate N-hydroxycinnamoyl/benzoyltransfer…
	Zm00001d011418	GRMZM2G056247	-1.42732	0.0252353		26.10 misc.cytochrome P450	highly similar to ( 567) AT3G14690 | Symbols: CYP72A15 | CYP72A15; electron carrier/ heme binding / iron ion binding / monooxygenase/ oxygen binding | chr3:4937410-4939310 FORWARDhighly similar to ( 516) C72A1_CATRO Cytochrome P450 72A1 (EC 1.3.3.9) (CYPLXXII) (Secologanin synthase) (SLS) - Catharanthus roseus (Rosy periwinkle) (Madagascar periwinkle)highly similar to ( 815) loc_os01g43710 12001.…
	Zm00001d045269	GRMZM2G111903	-1.42979	0.0403261	mrpa3	34.16 transport.ABC transporters and multidrug resistance systems	nearly identical (1601) AT3G59140 | Symbols: ATMRP14 | ATMRP14; ATPase, coupled to transmembrane movement of substances | chr3:21863519-21868701 REVERSEmoderately similar to ( 204) MDR_ORYSA Putative multidrug resistance protein (P-glycoprotein) - Oryza sativa (Rice)nearly identical (2231) loc_os06g06440 12006.m05369 protein multidrug resistance-associated protein 14, putative, expressed seq=cds;…
	Zm00001d038006	GRMZM2G442057	-1.43703	0.00946896		35.2 not assigned.unknown	moderately similar to ( 334) AT5G58450 | Symbols: | binding | chr5:23626826-23632071 FORWARDmoderately similar to ( 451) loc_os05g27870 12005.m07075 protein expressed protein seq=cds; coord=6:140865431..140872714:-1; parent_gene=GRMZM2G442057
	Zm00001d048802	GRMZM2G058447	-1.44314	0.0143877
	Zm00001d051161		-1.44392	0.00976544
	Zm00001d019450	GRMZM2G076417	-1.44635	0.0363944		29.5.1 protein.degradation.subtilases	highly similar to ( 651) AT1G20160 | Symbols: ATSBT5.2 | ATSBT5.2; identical protein binding / serine-type endopeptidase | chr1:6990852-6993737 REVERSEhighly similar to ( 966) loc_os09g30458 12009.m06202 protein subtilisin-like protein, putative, expressed seq=cds; coord=7:33098345..33101631:-1; parent_gene=GRMZM2G076417
	Zm00001d050131	GRMZM2G010834	-1.45546	0.0155317		34.99 transport.misc	highly similar to ( 541) AT1G55690 | Symbols: | SEC14 cytosolic factor family protein / phosphoglyceride transfer family protein | chr1:20808622-20811831 REVERSEhighly similar to ( 994) loc_os08g25310 12008.m06549 protein phosphatidylinositol transfer-like protein III, putative, expressed seq=cds; coord=4:65676749..65697167:1; parent_gene=GRMZM2G010834
	Zm00001d037695	GRMZM2G350802	-1.47481	0.0494409		31.1 cell.organisation	moderately similar to ( 211) AT1G52080 | Symbols: AR791 | AR791; actin binding | chr1:19369788-19371862 FORWARDmoderately similar to ( 490) loc_os05g09380 12005.m083641 protein AR791, putative, expressed seq=cds; coord=6:130231237..130233556:-1; parent_gene=GRMZM2G350802
	Zm00001d029420	GRMZM2G077897	-1.48485	0.0489002	csu452	35.2 not assigned.unknown	moderately similar to ( 456) AT2G26570 | Symbols: | unknown protein | chr2:11299565-11302076 FORWARDhighly similar to ( 782) loc_os03g27800 12003.m08104 protein paramyosin, putative, expressed seq=cds; coord=1:68561209..68565155:-1; parent_gene=GRMZM2G077897
	Zm00001d021579	GRMZM2G029082	-1.4872	0.0425141		31.1 cell.organisation	moderately similar to ( 276) AT3G05270 | Symbols: | EXPRESSED IN: 22 plant structures; EXPRESSED DURING: 13 growth stages; CONTAINS InterPro DOMAIN/s: Protein of unknown function DUF869, plant (InterPro:IPR008587); BEST Arabidopsis thaliana protein match is: myosin heavy chain-related (TAIR:AT1G77580.2); Has 97002 Blast hits to 49715 proteins in 2003 species: Archae - 1158; Bacteria - 12418; Meta…
	Zm00001d045491	GRMZM2G050329	-1.49528	0.033342		35.2 not assigned.unknown	highly similar to ( 923) AT4G22990 | Symbols: | SPX (SYG1/Pho81/XPR1) domain-containing protein | chr4:12048240-12050984 REVERSEnearly identical (1196) loc_os06g03860 12006.m32238 protein SPX domain-like protein, putative, expressed seq=cds; coord=9:24461799..24467591:-1; parent_gene=GRMZM2G050329
	Zm00001d052364	GRMZM2G060470	-1.49592	0.0195614		30.1.1 signalling.in sugar and nutrient physiology	moderately similar to ( 342) AT1G08490 | Symbols: ATSUFS, SUFS, ATCPNIFS, ATNFS2, CPNIFS | CPNIFS (CHLOROPLASTIC NIFS-LIKE CYSTEINE DESULFURASE); cysteine desulfurase/ selenocysteine lyase/ transaminase | chr1:2685980-2688547 REVERSEmoderately similar to ( 415) loc_os12g18900 12012.m05843 protein cysteine desulfurase, putative, expressed seq=cds; coord=4:184857414..184861548:1; parent_gene=GRMZM2…
	Zm00001d016802	GRMZM2G006791	-1.49657	0.0114745	pco131924a	21.2.1 redox.ascorbate and glutathione.ascorbate	highly similar to ( 536) AT1G77490 | Symbols: TAPX | TAPX (THYLAKOIDAL ASCORBATE PEROXIDASE); L-ascorbate peroxidase | chr1:29117688-29120046 FORWARDhighly similar to ( 666) APX8_ORYSA Probable L-ascorbate peroxidase 8, chloroplast precursor (EC 1.11.1.11) (OsAPx08) - Oryza sativa (Rice)highly similar to ( 666) loc_os02g34810 12002.m08570 protein OsAPx8 - Thylakoid-bound Ascorbate Peroxidase enco…
	Zm00001d035169	GRMZM2G057091	-1.50127	0.0341665		35.2 not assigned.unknown	moderately similar to ( 255) AT1G08640 | Symbols: | unknown protein | chr1:2748714-2751209 REVERSEmoderately similar to ( 421) loc_os08g03380 12008.m04481 protein expressed protein seq=cds; coord=6:7149982..7154478:-1; parent_gene=GRMZM2G057091
	Zm00001d034241	GRMZM2G072744	-1.50483	0.0197165		6.3 gluconeogenesis.Malate DH	highly similar to ( 556) AT5G09660 | Symbols: PMDH2 | PMDH2 (peroxisomal NAD-malate dehydrogenase 2); malate dehydrogenase | chr5:2993691-2995551 REVERSEhighly similar to ( 578) MDHG_ORYSA Malate dehydrogenase, glyoxysomal precursor (EC 1.1.1.37) - Oryza sativa (Rice)highly similar to ( 613) loc_os03g56280 12003.m10537 protein malate dehydrogenase, glyoxysomal precursor, putative, expressed seq=c…
	Zm00001d032098	GRMZM2G129879	-1.51032	0.0457492		33.99 development.unspecified	weakly similar to ( 145) loc_os08g34984 12008.m80291 protein expressed protein seq=cds; coord=1:209581024..209582088:-1; parent_gene=GRMZM2G129879
	Zm00001d006212	GRMZM2G367834	-1.51266	0.0299858	ZmOrphan135	27.3.66 RNA.regulation of transcription.Psudo ARR transcription factor family	moderately similar to ( 289) AT5G24470 | Symbols: APRR5, PRR5 | APRR5 (ARABIDOPSIS PSEUDO-RESPONSE REGULATOR 5); transcription regulator/ two-component response regulator | chr5:8356204-8358873 REVERSEhighly similar to ( 758) PRR95_ORYSA Two-component response regulator-like PRR95 (Pseudo-response regulator 95) (OsPRR95) - Oryza sativa (Rice)highly similar to ( 758) loc_os09g36220 12009.m06571 pr…
	Zm00001d041998	GRMZM2G375807	-1.51655	0.015943		34.16 transport.ABC transporters and multidrug resistance systems	nearly identical (1285) AT4G39850 | Symbols: PXA1, PED3, CTS | PXA1 (PEROXISOMAL ABC TRANSPORTER 1); ATPase, coupled to transmembrane movement of substances | chr4:18489220-18496762 FORWARDnearly identical (1597) loc_os01g73530 12001.m13380 protein PXA1, putative, expressed seq=cds; coord=3:145783258..145791073:-1; parent_gene=GRMZM2G375807
	Zm00001d032790	GRMZM2G116526	-1.52268	0.0163852		28.1 DNA.synthesis/chromatin structure	moderately similar to ( 402) AT3G04260 | Symbols: PTAC3 | PTAC3 (PLASTID TRANSCRIPTIONALLY ACTIVE3); DNA binding / nucleic acid binding | chr3:1123231-1127515 REVERSEmoderately similar to ( 493) loc_os10g32540 12010.m06091 protein DNA binding protein, putative, expressed seq=cds; coord=1:234791730..234817866:-1; parent_gene=GRMZM2G116526
	Zm00001d053593	GRMZM2G022538	-1.52871	0.0338085		35.2 not assigned.unknown	weakly similar to ( 150) loc_os02g12480 12002.m100771 protein expressed protein seq=cds; coord=4:230732516..230733285:1; parent_gene=GRMZM2G022538
	Zm00001d027536	GRMZM2G048740	-1.53648	0.00874235		13.1.5.3.2 amino acid metabolism.synthesis.serine-glycine-cysteine group.cysteine.SAT	moderately similar to ( 388) AT4G35640 | Symbols: ATSERAT3;2 | ATSERAT3;2 (Serine acetyltransferase 3;2); acetyltransferase/ serine O-acetyltransferase | chr4:16905755-16907977 REVERSEhighly similar to ( 536) loc_os03g04140 12003.m35002 protein serine acetyltransferase 2, putative, expressed seq=cds; coord=1:7686590..7700991:-1; parent_gene=GRMZM2G048740
	Zm00001d021846	GRMZM2G081155	-1.54531	0.0117673		29.5.7 protein.degradation.metalloprotease	highly similar to ( 792) AT2G41790 | Symbols: | peptidase M16 family protein / insulinase family protein | chr2:17429453-17436110 REVERSEhighly similar to ( 995) loc_os07g38270 12007.m08074 protein insulin-degrading enzyme, putative, expressed seq=cds; coord=7:159001810..159027357:-1; parent_gene=GRMZM2G081155
	Zm00001d053861	GRMZM2G003157	-1.54814	0.0161573		30.5 signalling.G-proteins	highly similar to ( 995) AT5G08650 | Symbols: | GTP-binding protein LepA, putative | chr5:2806533-2813220 REVERSEvery weakly similar to (99.8) EF2_BETVU Elongation factor 2 (EF-2) - Beta vulgaris (Sugar beet)highly similar to ( 947) loc_os02g06300 12002.m05978 protein GTP-binding protein LepA containing protein, expressed seq=cds; coord=4:237258367..237268222:1; parent_gene=GRMZM2G003157
	Zm00001d038579	GRMZM2G089136	-1.55161	0.044506		1.3.3 PS.calvin cycle.phosphoglycerate kinase	highly similar to ( 718) AT1G56190 | Symbols: | phosphoglycerate kinase, putative | chr1:21028622-21030454 FORWARDhighly similar to ( 761) PGKH_WHEAT Phosphoglycerate kinase, chloroplast precursor (EC 2.7.2.3) - Triticum aestivum (Wheat)highly similar to ( 778) loc_os05g41640 12005.m08338 protein phosphoglycerate kinase, chloroplast precursor, putative, expressed seq=cds; coord=6:156256123..15625…
	Zm00001d041746	GRMZM2G326116	-1.55461	0.0114825		16.8.5.1 secondary metabolism.flavonoids.isoflavones.isoflavone reductase	moderately similar to ( 404) AT1G32100 | Symbols: ATPRR1, PRR1 | PRR1 (PINORESINOL REDUCTASE 1); pinoresinol reductase | chr1:11546472-11547953 REVERSEmoderately similar to ( 248) IFRH_SOLTU Isoflavone reductase homolog (EC 1.3.1.-) (CP100) - Solanum tuberosum (Potato)highly similar to ( 503) loc_os12g16410 12012.m26884 protein isoflavone reductase, putative, expressed seq=cds; coord=3:135084015.…
	Zm00001d027841	GRMZM2G026807	-1.55526	0.0198434	rpe1	1.3.11 PS.calvin cycle.RPE	moderately similar to ( 411) AT5G61410 | Symbols: RPE | RPE; catalytic/ ribulose-phosphate 3-epimerase | chr5:24684085-24685836 REVERSEmoderately similar to ( 449) RPE_ORYSA Ribulose-phosphate 3-epimerase, chloroplast precursor (EC 5.1.3.1) (Pentose-5-phosphate 3-epimerase) (PPE) (RPE) (R5P3E) - Oryza sativa (Rice)moderately similar to ( 449) loc_os03g07300 12003.m101203 protein ribulose-phosphat…
	Zm00001d013310		-1.55861	0.0381254
	Zm00001d044250	GRMZM2G061990	-1.56414	0.0205083		23.1.1.1 nucleotide metabolism.synthesis.pyrimidine.carbamoyl phosphate synthetase	nearly identical (1780) AT1G29900 | Symbols: CARB | CARB (CARBAMOYL PHOSPHATE SYNTHETASE B); ATP binding / carbamoyl-phosphate synthase/ catalytic | chr1:10468164-10471976 FORWARDnearly identical (2070) loc_os01g38970 12001.m10177 protein carbamoyl-phosphate synthase large chain, putative, expressed seq=cds; coord=3:219370471..219375471:1; parent_gene=GRMZM2G061990
	Zm00001d009983		-1.56724	0.0446621
	Zm00001d050838	GRMZM2G069678	-1.5691	0.00631469		27.3.99 RNA.regulation of transcription.unclassified	moderately similar to ( 353) AT1G47500 | Symbols: ATRBP47C' | ATRBP47C' (RNA-binding protein 47C'); RNA binding | chr1:17432682-17434805 FORWARDvery weakly similar to (86.3) ROC1_NICSY 29 kDa ribonucleoprotein A, chloroplast precursor (CP29A) - Nicotiana sylvestris (Wood tobacco)highly similar to ( 527) loc_os04g37690 12004.m35140 protein nucleic acid binding protein, putative, expressed seq=cds;…
	Zm00001d027893	GRMZM2G017616	-1.57046	0.0392801	lox9	17.7.1.2 hormone metabolism.jasmonate.synthesis-degradation.lipoxygenase	nearly identical (1140) AT1G72520 | Symbols: | lipoxygenase, putative | chr1:27308611-27312589 FORWARDnearly identical (1561) LOX6_ORYSA Probable lipoxygenase 6 (EC 1.13.11.12) - Oryza sativa (Rice)nearly identical (1561) loc_os03g08220 12003.m06331 protein lipoxygenase 6, putative, expressed seq=cds; coord=1:16575053..16581541:1; parent_gene=GRMZM2G017616
	Zm00001d017557	GRMZM2G074053	-1.57182	0.0253437		34.3 transport.amino acids	moderately similar to ( 391) AT2G42005 | Symbols: | amino acid transporter family protein | chr2:17531323-17532564 REVERSEhighly similar to ( 590) loc_os02g44980 12002.m09538 protein amino acid transport protein, putative, expressed seq=cds; coord=5:194091470..194093498:1; parent_gene=GRMZM2G074053
	Zm00001d029963	GRMZM2G088524	-1.57189	0.0055253	mybr32	27.3.26 RNA.regulation of transcription.MYB-related transcription factor family	weakly similar to ( 124) AT1G70000 | Symbols: | DNA-binding family protein | chr1:26363674-26364635 REVERSEmoderately similar to ( 238) loc_os10g41260 12010.m21972 protein mcb1 protein, putative, expressed seq=cds; coord=1:94367001..94369039:1; parent_gene=GRMZM2G088524
	Zm00001d004559	GRMZM2G165597	-1.57474	0.00844152		30.2.8.1 signalling.receptor kinases.leucine rich repeat VIII-1	highly similar to ( 625) AT1G06840 | Symbols: | leucine-rich repeat transmembrane protein kinase, putative | chr1:2097854-2103479 REVERSEmoderately similar to ( 243) NORK_MEDTR Nodulation receptor kinase precursor (EC 2.7.11.1) (Does not make infections protein 2) (Symbiosis receptor-like kinase) (MtSYMRK) - Medicago truncatula (Barrel medic)highly similar to ( 778) loc_os01g72990 12001.m150451 p…
	Zm00001d046786	GRMZM2G010884	-1.57697	0.0355787	umc1267	1.1.2.1 PS.lightreaction.photosystem I.LHC-I	moderately similar to ( 423) AT1G61520 | Symbols: LHCA3 | LHCA3; chlorophyll binding | chr1:22700493-22701149 FORWARDweakly similar to ( 145) CB12_PETHY Chlorophyll a-b binding protein, chloroplast precursor (LHCI type II CAB) - Petunia hybrida (Petunia)moderately similar to ( 437) loc_os02g10390 12002.m33354 protein chlorophyll a-b binding protein 8, chloroplast precursor, putative, expressed se…
	Zm00001d050755	AC217665.3_FG005	-1.57882	0.00246668
	Zm00001d022254	GRMZM2G066636	-1.58103	0.0401824		35.2 not assigned.unknown	moderately similar to ( 331) AT3G62040 | Symbols: | catalytic/ hydrolase | chr3:22975328-22976518 REVERSEmoderately similar to ( 408) loc_os07g44060 12007.m08629 protein catalytic/ hydrolase, putative, expressed seq=cds; coord=7:168200201..168202097:-1; parent_gene=GRMZM2G066636
	Zm00001d031182	GRMZM2G099319	-1.58157	0.0469757	hb84	27.3.22 RNA.regulation of transcription.HB,Homeobox transcription factor family	moderately similar to ( 308) AT4G34610 | Symbols: BLH6 | BLH6 (BELL1-LIKE HOMEODOMAIN 6); DNA binding / transcription factor | chr4:16530546-16532498 REVERSEhighly similar to ( 741) loc_os12g43950 12012.m073725 protein BEL1-related homeotic protein 30, putative, expressed seq=cds; coord=1:179587260..179591121:1; parent_gene=GRMZM2G099319
	Zm00001d051676	GRMZM2G126946	-1.5856	0.0196792		27.3.11 RNA.regulation of transcription.C2H2 zinc finger family	moderately similar to ( 223) AT4G21160 | Symbols: ZAC | ZAC; ARF GTPase activator/ phospholipid binding | chr4:11284694-11286532 FORWARDmoderately similar to ( 340) loc_os02g49070 12002.m09941 protein ZAC, putative, expressed seq=cds; coord=4:163193909..163198064:1; parent_gene=GRMZM2G126946
	Zm00001d020454	GRMZM2G077340	-1.58604	0.031828		29.2.1.2.2.34 protein.synthesis.ribosomal protein.eukaryotic.60S subunit.L34	moderately similar to ( 330) AT5G39785 | Symbols: | structural constituent of ribosome | chr5:15929257-15932215 FORWARDnearly identical (1079) loc_os09g24700 12009.m05624 protein expressed protein seq=cds; coord=7:112143996..112148671:-1; parent_gene=GRMZM2G077340
	Zm00001d034298	GRMZM2G065374	-1.5926	0.0338085	ZmbHLH47	27.3.6 RNA.regulation of transcription.bHLH,Basic Helix-Loop-Helix family	weakly similar to ( 159) AT3G59060 | Symbols: PIL6, PIF5 | PIL6 (PHYTOCHROME INTERACTING FACTOR 3-LIKE 6); DNA binding / transcription factor | chr3:21828189-21829895 REVERSEmoderately similar to ( 379) loc_os03g56950 12003.m101598 protein phytochrome-interacting factor 4, putative, expressed seq=cds; coord=1:283599877..283604922:-1; parent_gene=GRMZM2G065374
	Zm00001d050293	GRMZM2G366659	-1.59264	0.0390429	TRPS9	3.2.3 minor CHO metabolism.trehalose.potential TPS/TPP	nearly identical (1091) AT1G23870 | Symbols: ATTPS9, TPS9 | ATTPS9; transferase, transferring glycosyl groups / trehalose-phosphatase | chr1:8432695-8435506 FORWARDnearly identical (1442) loc_os08g31980 12008.m07192 protein trehalose 6-phosphate synthase, putative, expressed seq=cds; coord=4:76332638..76336068:1; parent_gene=GRMZM2G366659
	Zm00001d030678	GRMZM2G130149	-1.59543	0.0269093	myb56	27.3.25 RNA.regulation of transcription.MYB domain transcription factor family	weakly similar to ( 178) AT5G59780 | Symbols: MYB59, ATMYB59-2 | MYB59 (MYB DOMAIN PROTEIN 59); DNA binding / transcription factor | chr5:24082425-24083255 REVERSEmoderately similar to ( 308) MYBA2_ORYSA Myb-related protein MYBAS2 - Oryza sativa (Rice)moderately similar to ( 308) loc_os12g37970 12012.m56456 protein MYB59, putative, expressed seq=cds; coord=1:150708063..150709318:-1; parent_gene=G…
	Zm00001d028214	GRMZM2G173067	-1.6022	0.0289029		35.2 not assigned.unknown	moderately similar to ( 458) AT1G76340 | Symbols: | integral membrane family protein | chr1:28635188-28636306 REVERSEhighly similar to ( 581) loc_os03g11590 12003.m101239 protein expressed protein seq=cds; coord=1:26434316..26437610:-1; parent_gene=GRMZM2G173067
	Zm00001d034344	GRMZM2G058734	-1.61175	0.00878668		31.1 cell.organisation	very weakly similar to (84.7) AT2G34730 | Symbols: | myosin heavy chain-related | chr2:14654611-14657443 FORWARDhighly similar to ( 842) loc_os03g57110 12003.m35440 protein expressed protein seq=cds; coord=1:285132040..285136056:-1; parent_gene=GRMZM2G058734
	Zm00001d012263	GRMZM2G334791	-1.61198	0.0184072		29.4 protein.postranslational modification	moderately similar to ( 434) AT1G10940 | Symbols: ASK1, SNRK2-4, SNRK2.4, SRK2A | SNRK2.4 (SNF1-RELATED PROTEIN KINASE 2.4); kinase | chr1:3656050-3658170 REVERSEhighly similar to ( 531) SAPK4_ORYSA Serine/threonine-protein kinase SAPK4 (EC 2.7.11.1) (Osmotic stress/abscisic acid-activated protein kinase 4) - Oryza sativa (Rice)highly similar to ( 531) loc_os01g64970 12001.m12610 protein serine/t…
	Zm00001d049293	GRMZM2G389948	-1.61871	0.0205083		30.2.11 signalling.receptor kinases.leucine rich repeat XI	highly similar to ( 684) AT3G47110 | Symbols: | leucine-rich repeat transmembrane protein kinase, putative | chr3:17347103-17350296 REVERSEmoderately similar to ( 426) RPK1_IPONI Receptor-like protein kinase precursor (EC 2.7.11.1) - Ipomoea nil (Japanese morning glory) (Pharbitis nil)nearly identical (1162) loc_os11g29790 12011.m06888 protein receptor-like protein kinase precursor, putative seq=…
	Zm00001d017895	GRMZM2G012044	-1.62686	0.0337953		10.2.1 cell wall.cellulose synthesis.cellulose synthase	highly similar to ( 703) AT1G55850 | Symbols: ATCSLE1, CSLE1 | ATCSLE1; cellulose synthase/ transferase, transferring glycosyl groups | chr1:20876752-20879414 FORWARDnearly identical (1202) loc_os02g49332 12002.m34039 protein CSLE2 - cellulose synthase-like family E, expressed seq=cds; coord=5:204318262..204322524:1; parent_gene=GRMZM2G012044
	Zm00001d033786	GRMZM2G155767	-1.62688	0.0246473	ZmOrphan157	17.4.2 hormone metabolism.cytokinin.signal transduction	nearly identical (1066) AT2G01830 | Symbols: WOL, CRE1, WOL1, AHK4, ATCRE1 | WOL (WOODEN LEG); cytokinin receptor/ osmosensor/ phosphoprotein phosphatase/ protein histidine kinase | chr2:363332-367429 REVERSEweakly similar to ( 134) ETR1_MALDO Ethylene receptor (EC 2.7.13.3) - Malus domestica (Apple) (Malus sylvestris)nearly identical (1520) loc_os03g50860 12003.m10071 protein histidine kinase, p…
	Zm00001d018498	GRMZM2G064386	-1.6278	0.0237557		29.5.3 protein.degradation.cysteine protease	moderately similar to ( 248) AT5G04250 | Symbols: | OTU-like cysteine protease family protein | chr5:1176397-1178492 FORWARDmoderately similar to ( 416) loc_os02g57410 12002.m33952 protein cysteine-type peptidase, putative, expressed seq=cds; coord=5:215965247..215969523:-1; parent_gene=GRMZM2G064386
	Zm00001d032292	GRMZM5G844703	-1.62968	0.0270361		33.99 development.unspecified	weakly similar to ( 147) loc_os08g31510 12008.m07147 protein expressed protein seq=cds; coord=1:217450836..217452388:-1; parent_gene=GRMZM5G844703
	Zm00001d046925	GRMZM2G038783	-1.63328	0.0170006	col13	27.3.7 RNA.regulation of transcription.C2C2(Zn) CO-like, Constans-like zinc finger family	weakly similar to ( 124) AT5G57660 | Symbols: ATCOL5, COL5 | zinc finger (B-box type) family protein | chr5:23355573-23356729 FORWARDmoderately similar to ( 297) loc_os06g44450 12006.m08973 protein CONSTANS-like protein CO6, putative, expressed seq=cds; coord=9:108428288..108429999:1; parent_gene=GRMZM2G038783
	Zm00001d038751	GRMZM2G029546	-1.63866	0.0204927		20.2.1 stress.abiotic.heat	weakly similar to ( 105) AT2G42750 | Symbols: | DNAJ heat shock N-terminal domain-containing protein | chr2:17793404-17795419 FORWARDweakly similar to ( 120) loc_os05g45350 12005.m27629 protein electron transporter/ heat shock protein binding protein, putative, expressed seq=cds; coord=6:159684144..159686824:1; parent_gene=GRMZM2G029546
	Zm00001d048877	GRMZM5G867798	-1.63947	0.0107628
	Zm00001d028952	GRMZM2G180889	-1.64703	0.0337214		35.2 not assigned.unknown	weakly similar to ( 193) AT3G10740 | Symbols: ASD1, ARAF1, ARAF, ATASD1 | ASD1 (ALPHA-L-ARABINOFURANOSIDASE 1); alpha-N-arabinofuranosidase/ hydrolase, acting on glycosyl bonds / xylan 1,4-beta-xylosidase | chr3:3361031-3364573 REVERSEmoderately similar to ( 337) loc_os03g20420 12003.m35604 protein alpha-N-arabinofuranosidase 1 precursor, putative, expressed seq=cds; coord=1:52221090..52222580:-1…
	Zm00001d021245	GRMZM2G052610	-1.64834	0.0150877		26.23 misc.rhodanese	weakly similar to ( 150) AT4G27700 | Symbols: | rhodanese-like domain-containing protein | chr4:13826541-13827673 REVERSEmoderately similar to ( 236) loc_os09g36040 12009.m21934 protein rhodanese-like domain containing protein, expressed seq=cds; coord=7:141881307..141885516:1; parent_gene=GRMZM2G052610
	Zm00001d032197	GRMZM2G153184	-1.65273	0.0341704		1.1.1.1 PS.lightreaction.photosystem II.LHC-II	moderately similar to ( 380) AT3G47470 | Symbols: LHCA4, CAB4 | LHCA4 (LIGHT-HARVESTING CHLOROPHYLL-PROTEIN COMPLEX I SUBUNIT A4); chlorophyll binding | chr3:17493622-17494773 REVERSEmoderately similar to ( 225) CB12_PETHY Chlorophyll a-b binding protein, chloroplast precursor (LHCI type II CAB) - Petunia hybrida (Petunia)moderately similar to ( 416) loc_os08g33820 12008.m080044 protein chlorophy…
	Zm00001d001947	GRMZM2G047474	-1.65727	0.0127608		35.2 not assigned.unknown	moderately similar to ( 389) AT5G39590 | Symbols: | FUNCTIONS IN: molecular_function unknown; INVOLVED IN: N-terminal protein myristoylation; LOCATED IN: cellular_component unknown; EXPRESSED IN: 24 plant structures; EXPRESSED DURING: 15 growth stages; CONTAINS InterPro DOMAIN/s: TLDc (InterPro:IPR006571); Has 144 Blast hits to 144 proteins in 62 species: Archae - 0; Bacteria - 0; Metazoa - 76; F…
	Zm00001d034721	AC198418.3_FG005	-1.66053	0.00276372	rh4
	Zm00001d031602	GRMZM2G142383	-1.66305	0.0263154		35.2 not assigned.unknown
	Zm00001d046945	GRMZM2G115660	-1.66859	0.0243139		29.3.4.3 protein.targeting.secretory pathway.vacuole	highly similar to ( 847) AT1G30900 | Symbols: | vacuolar sorting receptor, putative | chr1:10997275-11000543 FORWARDhighly similar to ( 786) VSR1_PEA Vacuolar sorting receptor 1 precursor (BP-80) (80 kDa proaleurein-binding protein) - Pisum sativum (Garden pea)nearly identical (1120) loc_os06g45380 12006.m32269 protein vacuolar sorting receptor 7 precursor, putative, expressed seq=cds; coord=9:10…
	Zm00001d026501	GRMZM5G885867	-1.67109	0.00614505	gln1	35.2 not assigned.unknown
	Zm00001d007842	GRMZM2G452178	-1.67771	0.00422412	ZmHB61	27.3.22 RNA.regulation of transcription.HB,Homeobox transcription factor family	moderately similar to ( 281) AT4G08150 | Symbols: KNAT1, BP, BP1 | KNAT1 (KNOTTED-LIKE FROM ARABIDOPSIS THALIANA); transcription factor | chr4:5147969-5150610 REVERSEmoderately similar to ( 397) RSH1_MAIZE Homeobox protein rough sheath 1 - Zea mays (Maize)moderately similar to ( 387) loc_os07g03770 12007.m04847 protein homeobox protein rough sheath 1, putative, expressed seq=cds; coord=2:23647332…
	Zm00001d045305		-1.68445	0.00729984
	Zm00001d043389	GRMZM2G014833	-1.69313	0.00599652	pk4	29.4 protein.postranslational modification	highly similar to ( 619) AT1G29230 | Symbols: CIPK18, SnRK3.20, ATWL1, WL1 | CIPK18 (CBL-INTERACTING PROTEIN KINASE 18); ATP binding / kinase/ protein kinase/ protein serine/threonine kinase | chr1:10214860-10216422 FORWARDmoderately similar to ( 411) CIPK1_ORYSA CIPK-like protein 1 (EC 2.7.11.1) (OsCK1) - Oryza sativa (Rice)highly similar to ( 716) loc_os05g43840 12005.m08510 protein CBL-interac…
	Zm00001d051420	GRMZM2G373522	-1.69448	0.0218706	dhn3	35.2 not assigned.unknown
	Zm00001d009726	GRMZM2G015692	-1.69927	0.0090265		11.9.3.2 lipid metabolism.lipid degradation.lysophospholipases.carboxylesterase	moderately similar to ( 288) AT1G52700 | Symbols: | phospholipase/carboxylesterase family protein | chr1:19631186-19633366 REVERSEmoderately similar to ( 379) loc_os01g42690 12001.m10533 protein acyl-protein thioesterase 2, putative, expressed seq=cds; coord=8:76522988..76529854:-1; parent_gene=GRMZM2G015692
	Zm00001d006371	GRMZM2G400173	-1.70225	0.0115889		35.2 not assigned.unknown	nearly identical (1203) AT4G11610 | Symbols: | C2 domain-containing protein | chr4:7013956-7017846 REVERSEnearly identical (1734) loc_os07g30020 12007.m07273 protein phosphoribosylanthranilate transferase, putative, expressed seq=cds; coord=2:199457041..199462743:-1; parent_gene=GRMZM2G400173
	Zm00001d032353	GRMZM2G032351	-1.70638	0.0244022	phot2	29.4 protein.postranslational modification	nearly identical (1109) AT5G58140 | Symbols: PHOT2, NPL1 | PHOT2 (PHOTOTROPIN 2); FMN binding / blue light photoreceptor/ kinase/ protein serine/threonine kinase | chr5:23524771-23529993 FORWARDmoderately similar to ( 335) KPK1_PHAVU Protein kinase PVPK-1 (EC 2.7.11.1) - Phaseolus vulgaris (Kidney bean) (French bean)nearly identical (1347) loc_os04g23890 12004.m35267 protein phototropin-1, putati…
	Zm00001d045517	GRMZM2G071602	-1.71429	0.00838866	umc1586	35.2 not assigned.unknown
	Zm00001d012734	GRMZM2G449165	-1.71604	0.00422412	voz5	35.2 not assigned.unknown	moderately similar to ( 396) AT1G28520 | Symbols: VOZ1 | VOZ1 (VASCULAR PLANT ONE ZINC FINGER PROTEIN); transcription activator | chr1:10029713-10031479 FORWARDhighly similar to ( 698) loc_os01g54930 12001.m11654 protein vascular plant one zinc finger protein, putative, expressed seq=cds; coord=8:174271215..174274365:1; parent_gene=GRMZM2G449165
	Zm00001d019454	GRMZM5G885392	-1.71647	0.0380711		1.1.40 PS.lightreaction.cyclic electron flow-chlororespiration	moderately similar to ( 372) AT4G22890 | Symbols: PGR5-LIKE A | PGR5-LIKE A | chr4:12007157-12009175 FORWARDmoderately similar to ( 417) loc_os08g41460 12008.m080214 protein expressed protein seq=cds; coord=7:33226816..33236726:-1; parent_gene=GRMZM5G885392
	Zm00001d052124	GRMZM2G165961	-1.71898	0.0479427		35.2 not assigned.unknown	highly similar to ( 551) AT5G06700 | Symbols: | unknown protein | chr5:2063638-2065810 FORWARDhighly similar to ( 815) loc_os02g53380 12002.m10367 protein expressed protein seq=cds; coord=4:177431607..177434724:1; parent_gene=GRMZM2G165961
	Zm00001d049019	GRMZM2G017624	-1.72435	0.0278061		35.2 not assigned.unknown	highly similar to ( 665) AT2G44090 | Symbols: | FUNCTIONS IN: molecular_function unknown; INVOLVED IN: biological_process unknown; LOCATED IN: cellular_component unknown; EXPRESSED IN: 23 plant structures; EXPRESSED DURING: 15 growth stages; CONTAINS InterPro DOMAIN/s: Ankyrin (InterPro:IPR002110); BEST Arabidopsis thaliana protein match is: unknown protein (TAIR:AT3G59910.1); Has 61 Blast hits t…
	Zm00001d051753	GRMZM2G166713	-1.72871	0.0140262		29.1.10 protein.aa activation.methionine-tRNA ligase	nearly identical (1155) AT4G13780 | Symbols: | methionine--tRNA ligase, putative / methionyl-tRNA synthetase, putative / MetRS, putative | chr4:7993366-7998433 REVERSEnearly identical (1366) SYM_ORYSA Probable methionyl-tRNA synthetase (EC 6.1.1.10) (Methionine--tRNA ligase) (MetRS) - Oryza sativa (Rice)nearly identical (1366) loc_os06g31210 12006.m07662 protein methionyl-tRNA synthetase, putativ…
	Zm00001d038039	GRMZM2G023105	-1.72925	0.0170411		31.4 cell.vesicle transport	moderately similar to ( 362) AT2G38410 | Symbols: | VHS domain-containing protein / GAT domain-containing protein | chr2:16086912-16090047 REVERSEhighly similar to ( 594) loc_os05g27320 12005.m07021 protein protein transporter, putative, expressed seq=cds; coord=6:141796521..141865066:1; parent_gene=GRMZM2G023105
	Zm00001d032686	GRMZM2G048434	-1.73469	0.0138083		35.2 not assigned.unknown	weakly similar to ( 159) AT3G59280 | Symbols: TXR1 | TXR1 (THAXTOMIN A RESISTANT 1) | chr3:21909266-21910519 REVERSEmoderately similar to ( 211) loc_os10g33910 12010.m21745 protein mitochondrial import inner membrane translocase subunit TIM16, putative, expressed seq=cds; coord=1:230882784..230887330:-1; parent_gene=GRMZM2G048434
	Zm00001d025665	GRMZM2G173597	-1.73624	0.044506	umc1272	34.3 transport.amino acids	highly similar to ( 543) AT5G23810 | Symbols: AAP7 | AAP7; amino acid transmembrane transporter | chr5:8028461-8030138 FORWARDhighly similar to ( 779) loc_os04g39489 12004.m35579 protein AAP7, putative, expressed seq=cds; coord=10:124330014..124336025:-1; parent_gene=GRMZM2G173597
	Zm00001d042344	GRMZM5G852502	-1.75616	0.00712837	sacd1	11.1.15 lipid metabolism.FA synthesis and FA elongation.ACP desaturase	highly similar to ( 593) AT2G43710 | Symbols: SSI2, FAB2 | SSI2; acyl-[acyl-carrier-protein] desaturase/ stearoyl-CoA 9-desaturase | chr2:18120107-18122495 FORWARDhighly similar to ( 604) STAD_RICCO Acyl-[acyl-carrier-protein] desaturase, chloroplast precursor (EC 1.14.19.2) (Stearoyl-ACP desaturase) (Delta(9) stearoyl-acyl carrier protein desaturase) - Ricinus communis (Castor bean)highly simila…
	Zm00001d034175	GRMZM2G009958	-1.76436	0.00220944		35.2 not assigned.unknown	weakly similar to ( 120) AT2G15890 | Symbols: MEE14 | MEE14 (maternal effect embryo arrest 14) | chr2:6921196-6921978 REVERSEmoderately similar to ( 301) loc_os03g55670 12003.m10479 protein expressed protein seq=cds; coord=1:280580742..280583004:-1; parent_gene=GRMZM2G009958
	Zm00001d050768	GRMZM2G096171	-1.76447	0.00205163	ZmOrphan235	35.2 not assigned.unknown
	Zm00001d007597		-1.76481	0.00614505
	Zm00001d025031	GRMZM2G455476	-1.76508	0.0423769		34.16 transport.ABC transporters and multidrug resistance systems	highly similar to ( 823) AT5G60740 | Symbols: | ATPase, coupled to transmembrane movement of substances | chr5:24425824-24430269 REVERSEweakly similar to ( 167) PDR1_ORYSA Probable pleiotropic drug resistance protein 1 - Oryza sativa (Rice)nearly identical (1230) loc_os04g11820 12004.m06425 protein ABC transporter-like protein, putative, expressed seq=cds; coord=10:100023074..100028475:-1; parent…
	Zm00001d022274	AC217975.3_FG001	-1.77081	0.0297215	pdk4
	Zm00001d044495	GRMZM2G093032	-1.77145	0.002061	see2b	29.3.4.3 protein.targeting.secretory pathway.vacuole	highly similar to ( 684) AT4G32940 | Symbols: GAMMA-VPE, GAMMAVPE | GAMMA-VPE (GAMMA VACUOLAR PROCESSING ENZYME); cysteine-type endopeptidase | chr4:15900557-15903161 REVERSEhighly similar to ( 705) VPE_CITSI Vacuolar-processing enzyme precursor (EC 3.4.22.-) (VPE) - Citrus sinensis (Sweet orange)highly similar to ( 850) loc_os01g37910 12001.m42664 protein vacuolar processing enzyme precursor, pu…
	Zm00001d037852	GRMZM2G358491	-1.77166	0.0098098		35.2 not assigned.unknown	highly similar to ( 576) AT3G23590 | Symbols: RFR1 | RFR1 (REF4-related 1) | chr3:8467638-8473469 FORWARDnearly identical (1194) loc_os05g24684 12005.m06763 protein expressed protein seq=cds; coord=6:135650217..135657443:1; parent_gene=GRMZM2G358491
	Zm00001d013412	GRMZM5G833140	-1.78456	0.000480651	ZmOrphan344	17.4.2 hormone metabolism.cytokinin.signal transduction	highly similar to ( 975) AT2G01830 | Symbols: WOL, CRE1, WOL1, AHK4, ATCRE1 | WOL (WOODEN LEG); cytokinin receptor/ osmosensor/ phosphoprotein phosphatase/ protein histidine kinase | chr2:363332-367429 REVERSEweakly similar to ( 135) ETR1_MALDO Ethylene receptor (EC 2.7.13.3) - Malus domestica (Apple) (Malus sylvestris)nearly identical (1424) loc_os03g50860 12003.m10071 protein histidine kinase, …
	Zm00001d030557	GRMZM5G828630	-1.79203	0.0249847		13.1.1.3.1 amino acid metabolism.synthesis.central amino acid metabolism.alanine.alanine aminotransferase	weakly similar to ( 108) AT1G72330 | Symbols: ALAAT2 | ALAAT2 (ALANINE AMINOTRANSFERASE 2); ATP binding / L-alanine:2-oxoglutarate aminotransferase | chr1:27233637-27236191 FORWARDweakly similar to ( 144) ALA2_HORVU Alanine aminotransferase 2 (EC 2.6.1.2) (GPT) (Glutamic--pyruvic transaminase 2) (Glutamic--alanine transaminase 2) (ALAAT-2) - Hordeum vulgare (Barley)weakly similar to ( 153) loc_os…
	Zm00001d038599	GRMZM2G089895	-1.79215	0.00231306	umc2389	26.12 misc.peroxidases	moderately similar to ( 261) AT1G05260 | Symbols: RCI3, RCI3A | RCI3 (RARE COLD INDUCIBLE GENE 3); peroxidase | chr1:1529827-1531271 FORWARDmoderately similar to ( 284) PER1_ORYSA Peroxidase 1 precursor (EC 1.11.1.7) - Oryza sativa (Rice)highly similar to ( 501) loc_os05g42000 12005.m27902 protein peroxidase 1 precursor, putative, expressed seq=cds; coord=6:156591058..156593132:1; parent_gene=GRM…
	Zm00001d036440	GRMZM2G134930	-1.79426	0.00887748	umc59a	26.1 misc.misc2	moderately similar to ( 221) AT5G45370 | Symbols: | nodulin-related / integral membrane family protein | chr5:18388411-18390282 FORWARDmoderately similar to ( 333) loc_os06g49500 12006.m32183 protein nodulin-like protein, putative, expressed seq=cds; coord=6:85881989..85885039:1; parent_gene=GRMZM2G134930
	Zm00001d054044	GRMZM2G079348	-1.79557	0.0356563	cat3	21.6 redox.dismutases and catalases	moderately similar to ( 372) AT1G20630 | Symbols: CAT1 | CAT1 (CATALASE 1); catalase | chr1:7146812-7149609 FORWARDhighly similar to ( 507) CATA3_MAIZE Catalase isozyme 3 (EC 1.11.1.6) - Zea mays (Maize)moderately similar to ( 434) loc_os02g02400 12002.m77750 protein catalase isozyme A, putative, expressed seq=cds; coord=4:240105074..240106905:1; parent_gene=GRMZM2G079348
	Zm00001d049525	GRMZM2G055135	-1.8043	0.000604814		27.3.99 RNA.regulation of transcription.unclassified	weakly similar to ( 113) AT1G32540 | Symbols: LOL1 | LOL1 (LSD ONE LIKE 1); DNA binding | chr1:11768043-11769591 FORWARDweakly similar to ( 116) loc_os08g06280 12008.m26469 protein LOL1, putative, expressed seq=cds; coord=4:31574969..31577261:1; parent_gene=GRMZM2G055135
	Zm00001d035400	GRMZM2G076943	-1.8109	0.00778509		30.2.17 signalling.receptor kinases.DUF 26	moderately similar to ( 417) AT4G23160 | Symbols: | protein kinase family protein | chr4:12129485-12134086 FORWARDweakly similar to ( 197) NORK_MEDTR Nodulation receptor kinase precursor (EC 2.7.11.1) (Does not make infections protein 2) (Symbiosis receptor-like kinase) (MtSYMRK) - Medicago truncatula (Barrel medic)highly similar to ( 793) loc_os07g35680 12007.m07824 protein receptor-like serine-…
	Zm00001d051915	GRMZM2G157369	-1.81135	0.000484163	abc1	34.16 transport.ABC transporters and multidrug resistance systems	nearly identical (1138) AT3G24190 | Symbols: | ABC1 family protein | chr3:8743319-8747703 FORWARDnearly identical (1323) loc_os02g57160 12002.m10738 protein ABC-1, putative, expressed seq=cds; coord=4:171541017..171545903:1; parent_gene=GRMZM2G157369
	Zm00001d030213	GRMZM2G084825	-1.81321	0.02287		30.2.17 signalling.receptor kinases.DUF 26	moderately similar to ( 431) AT3G45860 | Symbols: | receptor-like protein kinase, putative | chr3:16863401-16866041 REVERSEmoderately similar to ( 216) PSKR_DAUCA Phytosulfokine receptor precursor (EC 2.7.11.1) (Phytosulfokine LRR receptor kinase) - Daucus carota (Carrot)highly similar to ( 776) loc_os10g04720 12010.m03882 protein protein kinase, putative, expressed seq=cds; coord=1:110948074..11…
	Zm00001d048324	GRMZM2G178960	-1.81333	0.0007363		1.3.11 PS.calvin cycle.RPE	moderately similar to ( 431) AT5G61410 | Symbols: RPE | RPE; catalytic/ ribulose-phosphate 3-epimerase | chr5:24684085-24685836 REVERSEmoderately similar to ( 460) RPE_ORYSA Ribulose-phosphate 3-epimerase, chloroplast precursor (EC 5.1.3.1) (Pentose-5-phosphate 3-epimerase) (PPE) (RPE) (R5P3E) - Oryza sativa (Rice)moderately similar to ( 462) loc_os03g07300 12003.m101203 protein ribulose-phosphat…
	Zm00001d021400	GRMZM2G077406	-1.81509	0.00599652		35.2 not assigned.unknown	moderately similar to ( 487) AT2G25290 | Symbols: | binding | chr2:10766192-10768517 REVERSEnearly identical (1066) loc_os09g38390 12009.m06780 protein cytoskeletal protein, putative, expressed seq=cds; coord=7:146116714..146120023:-1; parent_gene=GRMZM2G077406
	Zm00001d011487	GRMZM2G432128	-1.81914	0.0375693	idh1	8.1.4 TCA / org. transformation.TCA.IDH	highly similar to ( 736) AT1G65930 | Symbols: | isocitrate dehydrogenase, putative / NADP+ isocitrate dehydrogenase, putative | chr1:24539088-24541861 FORWARDhighly similar to ( 732) IDHC_SOYBN Isocitrate dehydrogenase [NADP] (EC 1.1.1.42) (Oxalosuccinate decarboxylase) (IDH) (NADP(+)-specific ICDH) (IDP) - Glycine max (Soybean)highly similar to ( 812) loc_os01g46610 12001.m10857 protein isocitra…
	Zm00001d013307	GRMZM2G147880	-1.83334	0.0303864	wrky113	27.3.32 RNA.regulation of transcription.WRKY domain transcription factor family	weakly similar to ( 171) AT2G30590 | Symbols: WRKY21 | WRKY21; calmodulin binding / transcription factor | chr2:13033891-13035303 FORWARDmoderately similar to ( 483) loc_os03g53050 12003.m101491 protein WRKY transcription factor 21, putative, expressed seq=cds; coord=5:7868470..7872927:-1; parent_gene=GRMZM2G147880
	Zm00001d027846	GRMZM2G162749	-1.83541	0.0039325	dof21	27.3.8 RNA.regulation of transcription.C2C2(Zn) DOF zinc finger family	moderately similar to ( 201) AT3G47500 | Symbols: CDF3 | CDF3 (CYCLING DOF FACTOR 3); DNA binding / protein binding / transcription factor | chr3:17504276-17505964 REVERSEweakly similar to ( 108) MNB1A_MAIZE Dof zinc finger protein MNB1A - Zea mays (Maize)highly similar to ( 508) loc_os03g07360 12003.m06250 protein expressed protein seq=cds; coord=1:14850871..14853754:1; parent_gene=GRMZM2G162749
	Zm00001d013435	GRMZM2G113771	-1.84228	0.0456769		29.4 protein.postranslational modification	highly similar to ( 778) AT3G17850 | Symbols: | protein kinase, putative | chr3:6109854-6116245 REVERSEweakly similar to ( 187) KPK1_PHAVU Protein kinase PVPK-1 (EC 2.7.11.1) - Phaseolus vulgaris (Kidney bean) (French bean)nearly identical (1009) loc_os03g50390 12003.m34913 protein protein kinase, putative, expressed seq=cds; coord=5:10971717..10991464:1; parent_gene=GRMZM2G113771
	Zm00001d044096		-1.84331	0.0155141
	Zm00001d053171	GRMZM2G051502	-1.84605	0.00308958		20.1 stress.biotic	weakly similar to ( 172) AT3G14460 | Symbols: | disease resistance protein (NBS-LRR class), putative | chr3:4851990-4856264 REVERSEmoderately similar to ( 482) loc_os11g10550 12011.m05250 protein NBS-LRR disease resistance protein, putative, expressed seq=cds; coord=4:213768412..213777351:-1; parent_gene=GRMZM2G051502
	Zm00001d003438	GRMZM2G094792	-1.84746	0.001316		20.1 stress.biotic	highly similar to ( 591) AT5G64550 | Symbols: | loricrin-related | chr5:25801794-25803698 REVERSEhighly similar to ( 956) loc_os04g38520 12004.m08842 protein expressed protein seq=cds; coord=2:42618631..42623189:-1; parent_gene=GRMZM2G094792
	Zm00001d025509	GRMZM2G096695	-1.86114	0.0484336	IDP774	35.2 not assigned.unknown	weakly similar to ( 171) AT4G10300 | Symbols: | FUNCTIONS IN: molecular_function unknown; LOCATED IN: chloroplast; EXPRESSED IN: 22 plant structures; EXPRESSED DURING: 14 growth stages; CONTAINS InterPro DOMAIN/s: Cupin, RmlC-type (InterPro:IPR011051), Protein of unknown function DUF861, cupin-3 (InterPro:IPR008579), RmlC-like jelly roll fold (InterPro:IPR014710); BEST Arabidopsis thaliana protei…
	Zm00001d027734	GRMZM2G076423	-1.86806	0.000760075		29.4.1.57 protein.postranslational modification.kinase.receptor like cytoplasmatic kinase VII	highly similar to ( 558) AT5G56460 | Symbols: | protein kinase, putative | chr5:22865509-22867866 FORWARDweakly similar to ( 193) NORK_MEDTR Nodulation receptor kinase precursor (EC 2.7.11.1) (Does not make infections protein 2) (Symbiosis receptor-like kinase) (MtSYMRK) - Medicago truncatula (Barrel medic)highly similar to ( 677) loc_os03g06330 12003.m06153 protein protein kinase APK1B, chloropl…
	Zm00001d022581	GRMZM2G134396	-1.87029	0.0153285		23.2 nucleotide metabolism.degradation	nearly identical (1153) AT2G38280 | Symbols: FAC1, ATAMPD | FAC1 (EMBRYONIC FACTOR1); AMP deaminase | chr2:16033767-16038793 REVERSEnearly identical (1389) AMPD_ORYSA Probable AMP deaminase (EC 3.5.4.6) - Oryza sativa (Rice)nearly identical (1389) loc_os07g49270 12007.m09136 protein AMP deaminase, putative, expressed seq=cds; coord=7:174752195..174760008:1; parent_gene=GRMZM2G134396
	Zm00001d018742	GRMZM2G028041	-1.87535	0.000104386	rs1	27.3.22 RNA.regulation of transcription.HB,Homeobox transcription factor family	moderately similar to ( 308) AT4G08150 | Symbols: KNAT1, BP, BP1 | KNAT1 (KNOTTED-LIKE FROM ARABIDOPSIS THALIANA); transcription factor | chr4:5147969-5150610 REVERSEmoderately similar to ( 463) RSH1_MAIZE Homeobox protein rough sheath 1 - Zea mays (Maize)moderately similar to ( 427) loc_os07g03770 12007.m04847 protein homeobox protein rough sheath 1, putative, expressed seq=cds; coord=7:3664698.…
	Zm00001d021668	GRMZM5G835323	-1.87718	0.0324389	tif1	29.2.3 protein.synthesis.initiation	weakly similar to ( 126) AT1G54290 | Symbols: | eukaryotic translation initiation factor SUI1, putative | chr1:20268710-20269390 REVERSEweakly similar to ( 140) SUI1_MAIZE Protein translation factor SUI1 homolog (Protein GOS2) - Zea mays (Maize)weakly similar to ( 139) loc_os07g34589 12007.m29388 protein protein translation factor SUI1, putative, expressed seq=cds; coord=7:154266540..154269437:-1…
	Zm00001d017711	GRMZM2G162529	-1.878	0.011447	prk1	1.3.12 PS.calvin cycle.PRK	highly similar to ( 639) AT1G32060 | Symbols: PRK | PRK (PHOSPHORIBULOKINASE); ATP binding / phosphoribulokinase/ protein binding | chr1:11532668-11534406 FORWARDhighly similar to ( 733) KPPR_WHEAT Phosphoribulokinase, chloroplast precursor (EC 2.7.1.19) (Phosphopentokinase) (PRKase) (PRK) - Triticum aestivum (Wheat)highly similar to ( 735) loc_os02g47020 12002.m09738 protein phosphoribulokinase,…
	Zm00001d005764	GRMZM2G336456	-1.88091	0.00155951		35.2 not assigned.unknown	moderately similar to ( 276) AT5G39785 | Symbols: | structural constituent of ribosome | chr5:15929257-15932215 FORWARDhighly similar to ( 756) loc_os09g24700 12009.m05624 protein expressed protein seq=cds; coord=2:181679253..181683457:1; parent_gene=GRMZM2G336456
	Zm00001d027854	GRMZM2G034302	-1.89126	0.0254123	sut1	34.2.1 transport.sugars.sucrose	moderately similar to ( 261) AT2G02860 | Symbols: SUT2, ATSUC3, SUC3, ATSUT2 | SUT2 (SUCROSE TRANSPORTER 2); carbohydrate transmembrane transporter/ sucrose transmembrane transporter/ sucrose:hydrogen symporter/ sugar:hydrogen symporter | chr2:828546-832296 REVERSEweakly similar to ( 196) SUT_SPIOL Sucrose transport protein (Sucrose permease) (Sucrose-proton symporter) - Spinacia oleracea (Spinac…
	Zm00001d039589	GRMZM5G844173	-1.89256	0.0227094	gi2	33.99 development.unspecified	nearly identical (1459) AT1G22770 | Symbols: GI, FB | GI (GIGANTEA) | chr1:8062398-8067447 FORWARDnearly identical (1966) GIGAN_ORYSA Protein GIGANTEA - Oryza sativa (Rice)nearly identical (1966) loc_os01g08700 12001.m42893 protein GIGANTEA protein, putative, expressed seq=cds; coord=3:9303333..9314353:1; parent_gene=GRMZM5G844173
	Zm00001d033344	GRMZM2G172506	-1.89673	0.0180862		30.11 signalling.light	moderately similar to ( 374) AT4G37590 | Symbols: NPY5 | NPY5 (NAKED PINS IN YUC MUTANTS 5); protein binding / signal transducer | chr4:17663080-17665299 REVERSEmoderately similar to ( 204) NPH3_ORYSA Coleoptile phototropism protein 1 (Non-phototropic hypocotyl 3-like protein) (NPH3-like protein) - Oryza sativa (Rice)highly similar to ( 552) loc_os03g41350 12003.m34896 protein transposon protein,…
	Zm00001d007709	GRMZM2G082302	-1.90759	0.00175341		29.5.11.4.2 protein.degradation.ubiquitin.E3.RING	moderately similar to ( 362) AT1G65430 | Symbols: | zinc finger protein-related | chr1:24301165-24306159 REVERSEhighly similar to ( 521) loc_os09g38630 12009.m06804 protein protein ariadne-2, putative seq=cds; coord=2:230884102..230889242:-1; parent_gene=GRMZM2G082302
	Zm00001d009927	GRMZM2G145914	-1.91897	0.00010108		35.2 not assigned.unknown	moderately similar to ( 399) AT4G02940 | Symbols: | oxidoreductase, 2OG-Fe(II) oxygenase family protein | chr4:1306658-1310699 FORWARDhighly similar to ( 538) loc_os05g33310 12005.m07563 protein oxidoreductase, 2OG-Fe oxygenase family protein, expressed seq=cds; coord=8:88039963..88047503:1; parent_gene=GRMZM2G145914
	Zm00001d013240	GRMZM2G089696	-1.92012	0.0457994		27.3.32 RNA.regulation of transcription.WRKY domain transcription factor family	moderately similar to ( 444) AT3G29185 | Symbols: | unknown protein | chr3:11155092-11157207 REVERSEhighly similar to ( 536) loc_os03g55164 12003.m101731 protein OsWRKY4 - Superfamily of rice TFs having WRKY and zinc finger domains, expressed seq=cds; coord=5:6575335..6578215:-1; parent_gene=GRMZM2G089696
	Zm00001d028576	GRMZM2G061202	-1.92098	0.0251954		35.2 not assigned.unknown	moderately similar to ( 428) AT2G37730 | Symbols: | fringe-related protein | chr2:15822186-15824538 REVERSEhighly similar to ( 748) loc_os03g16334 12003.m07069 protein transferase, transferring glycosyl groups, putative, expressed seq=cds; coord=1:39243254..39248781:1; parent_gene=GRMZM2G061202
	Zm00001d023267		-1.92274	0.00133465
	Zm00001d026261	GRMZM2G057567	-1.92397	0.00394666		35.2 not assigned.unknown	moderately similar to ( 421) AT4G31350 | Symbols: | unknown protein | chr4:15213133-15215651 FORWARDhighly similar to ( 546) loc_os08g12890 12008.m05416 protein expressed protein seq=cds; coord=10:141506575..141510591:-1; parent_gene=GRMZM2G057567
	Zm00001d035875	GRMZM2G463462	-1.93161	0.000877495		35.2 not assigned.unknown	weakly similar to ( 179) AT4G27870 | Symbols: | integral membrane family protein | chr4:13878983-13882679 FORWARDmoderately similar to ( 473) loc_os06g01440 12006.m04883 protein integral membrane protein, expressed seq=cds; coord=6:55595469..55601156:1; parent_gene=GRMZM2G463462
	Zm00001d022420		-1.93237	0.013459
	Zm00001d033297	GRMZM2G342105	-1.93646	6.4052e-05	limtf5	35.2 not assigned.unknown	highly similar to ( 552) AT4G36860 | Symbols: | zinc ion binding | chr4:17358580-17361189 REVERSEhighly similar to ( 684) loc_os03g42820 12003.m101404 protein zinc ion binding protein, putative, expressed seq=cds; coord=1:253767704..253772532:-1; parent_gene=GRMZM2G342105
	Zm00001d049187	GRMZM2G440208	-1.93946	0.000305313	pgd3	7.1.3 OPP.oxidative PP.6-phosphogluconate dehydrogenase	highly similar to ( 716) AT5G41670 | Symbols: | 6-phosphogluconate dehydrogenase family protein | chr5:16665647-16667110 REVERSEhighly similar to ( 874) loc_os11g29400 12011.m06850 protein 6-phosphogluconate dehydrogenase, decarboxylating, putative, expressed seq=cds; coord=4:18573473..18575395:-1; parent_gene=GRMZM2G440208
	Zm00001d052595	GRMZM2G098520	-1.94311	0.0261107	ssu1	1.3.2 PS.calvin cycle.rubisco small subunit	very weakly similar to (87.4) AT1G67090 | Symbols: RBCS1A | RBCS1A (RIBULOSE BISPHOSPHATE CARBOXYLASE SMALL CHAIN 1A); copper ion binding / ribulose-bisphosphate carboxylase | chr1:25048590-25049249 REVERSEweakly similar to ( 123) RBS_MAIZE Ribulose bisphosphate carboxylase small chain, chloroplast precursor (EC 4.1.1.39) (RuBisCO small subunit) - Zea mays (Maize)very weakly similar to (97.1) loc…
	Zm00001d044159	GRMZM2G129860	-1.94321	0.0290287	cyp11	26.10 misc.cytochrome P450	highly similar to ( 560) AT3G14690 | Symbols: CYP72A15 | CYP72A15; electron carrier/ heme binding / iron ion binding / monooxygenase/ oxygen binding | chr3:4937410-4939310 FORWARDmoderately similar to ( 499) C72A1_CATRO Cytochrome P450 72A1 (EC 1.3.3.9) (CYPLXXII) (Secologanin synthase) (SLS) - Catharanthus roseus (Rosy periwinkle) (Madagascar periwinkle)highly similar to ( 810) loc_os01g43710 12…
	Zm00001d049916	GRMZM2G007953	-1.94596	0.000272284		33.99 development.unspecified	moderately similar to ( 311) AT1G75500 | Symbols: | nodulin MtN21 family protein | chr1:28338282-28340091 REVERSEmoderately similar to ( 357) loc_os08g44750 12008.m08447 protein nodulin-like protein 5NG4, putative, expressed seq=cds; coord=4:50312704..50315103:-1; parent_gene=GRMZM2G007953
	Zm00001d041343	GRMZM2G443525	-1.94618	0.00447132	AI855190	20.1.7 stress.biotic.PR-proteins	highly similar to ( 591) AT4G33300 | Symbols: ADR1-L1 | ADR1-L1 (ADR1-like 1); ATP binding / protein binding | chr4:16051162-16054005 REVERSEnearly identical (1032) loc_os12g39620 12012.m073872 protein disease resistance protein, putative, expressed seq=cds; coord=1:164089066..164092155:1; parent_gene=GRMZM2G443525
	Zm00001d029457	GRMZM2G048324	-1.94713	0.00133191	nrx1	35.2 not assigned.unknown	highly similar to ( 588) AT1G60420 | Symbols: | DC1 domain-containing protein | chr1:22261978-22264243 FORWARDhighly similar to ( 786) loc_os03g29240 12003.m08198 protein PDI-like protein, putative, expressed seq=cds; coord=1:70424654..70429257:1; parent_gene=GRMZM2G048324
	Zm00001d003429	GRMZM2G337113	-1.95229	0.00712837	gpa1	1.3.4 PS.calvin cycle.GAP	highly similar to ( 554) AT1G12900 | Symbols: GAPA-2 | GAPA-2 (GLYCERALDEHYDE 3-PHOSPHATE DEHYDROGENASE A SUBUNIT 2); NAD or NADH binding / binding / catalytic/ glyceraldehyde-3-phosphate dehydrogenase (phosphorylating)/ glyceraldehyde-3-phosphate dehydrogenase | chr1:4392634-4393850 REVERSEhighly similar to ( 619) G3PA_MAIZE Glyceraldehyde-3-phosphate dehydrogenase A, chloroplast precursor (EC 1…
	Zm00001d038608	GRMZM2G013970	-1.953	0.00599652		20.2.1 stress.abiotic.heat	weakly similar to ( 155) AT5G54660 | Symbols: | heat shock protein-related | chr5:22203950-22204986 FORWARDmoderately similar to ( 280) loc_os05g42120 12005.m08385 protein expressed protein seq=cds; coord=6:156748173..156750220:1; parent_gene=GRMZM2G013970
	Zm00001d027731	GRMZM2G076062	-1.95342	0.00844008	umc2224	35.2 not assigned.unknown	moderately similar to ( 427) AT3G13460 | Symbols: ECT2 | ECT2; protein binding | chr3:4385274-4388220 REVERSEhighly similar to ( 927) loc_os03g06240 12003.m34788 protein YT521-B-like family protein, expressed seq=cds; coord=1:12165446..12170135:-1; parent_gene=GRMZM2G076062
	Zm00001d033273		-1.96073	0.000779496
	Zm00001d002695	GRMZM2G388585	-1.96246	0.00383033		35.2 not assigned.unknown	very weakly similar to (96.3) AT3G61380 | Symbols: | unknown protein | chr3:22708769-22711279 REVERSEhighly similar to ( 761) loc_os04g47180 12004.m35411 protein expressed protein seq=cds; coord=2:18241594..18247545:1; parent_gene=GRMZM2G388585
	Zm00001d017291	GRMZM2G080537	-1.97107	0.0102647		30.2.11 signalling.receptor kinases.leucine rich repeat XI	highly similar to ( 967) AT2G02220 | Symbols: ATPSKR1, PSKR1 | PSKR1 (PHYTOSULFOKIN RECEPTOR 1); ATP binding / peptide receptor/ protein serine/threonine kinase | chr2:584098-587124 REVERSEhighly similar to ( 970) PSKR_DAUCA Phytosulfokine receptor precursor (EC 2.7.11.1) (Phytosulfokine LRR receptor kinase) - Daucus carota (Carrot)nearly identical (1529) loc_os02g41890 12002.m09226 protein phyto…
	Zm00001d008588	GRMZM2G094273	-1.97275	0.0206334		26.1 misc.misc2	moderately similar to ( 429) AT3G18270 | Symbols: CYP77A5P | CYP77A5P; catalytic | chr3:6262010-6264025 FORWARDhighly similar to ( 595) loc_os01g04630 12001.m07098 protein muconate cycloisomerase-like protein, putative, expressed seq=cds; coord=8:13336541..13339982:-1; parent_gene=GRMZM2G094273
	Zm00001d012128	GRMZM2G100318	-1.97401	0.00598913	ZmARR7	27.3.5 RNA.regulation of transcription.ARR	moderately similar to ( 310) AT1G67710 | Symbols: ARR11 | ARR11 (RESPONSE REGULATOR 11); transcription factor/ two-component response regulator | chr1:25376994-25378905 REVERSEvery weakly similar to (80.5) PRR95_ORYSA Two-component response regulator-like PRR95 (Pseudo-response regulator 95) (OsPRR95) - Oryza sativa (Rice)highly similar to ( 870) loc_os01g67770 12001.m12881 protein two-component …
	Zm00001d052164	GRMZM2G079381	-1.9764	0.00242339	nii2	12.1.2 N-metabolism.nitrate metabolism.nitrite reductase	highly similar to ( 879) AT2G15620 | Symbols: NIR1, NIR, ATHNIR | NIR1 (NITRITE REDUCTASE 1); ferredoxin-nitrate reductase/ nitrite reductase (NO-forming) | chr2:6810552-6812666 FORWARDnearly identical (1118) NIR_MAIZE Ferredoxin--nitrite reductase, chloroplast precursor (EC 1.7.7.1) (Fragment) - Zea mays (Maize)highly similar to ( 990) loc_os01g25484 12001.m43466 protein ferredoxin--nitrite redu…
	Zm00001d042939	GRMZM2G014454	-1.98268	0.00215375		34.12 transport.metal	highly similar to ( 588) AT2G39450 | Symbols: MTP11, ATMTP11 | MTP11; cation transmembrane transporter/ manganese ion transmembrane transporter/ manganese:hydrogen antiporter | chr2:16471744-16473735 REVERSEhighly similar to ( 716) loc_os01g62070 12001.m150770 protein metal tolerance protein C3, putative, expressed seq=cds; coord=3:181679706..181688287:1; parent_gene=GRMZM2G014454
	Zm00001d050850	GRMZM2G104262	-1.98324	0.0166402	pzb00093	30.11 signalling.light	highly similar to ( 886) AT4G08920 | Symbols: CRY1, BLU1, HY4, OOP2, ATCRY1 | CRY1 (CRYPTOCHROME 1); ATP binding / blue light photoreceptor/ protein homodimerization/ protein kinase | chr4:5724260-5726905 FORWARDhighly similar to ( 603) PHR1_SINAL Deoxyribodipyrimidine photo-lyase (EC 4.1.99.3) (DNA photolyase) (Photoreactivating enzyme) - Sinapis alba (White mustard) (Brassica hirta)nearly ident…
	Zm00001d038894	GRMZM2G010349	-1.98512	0.00303403		1.1.30 PS.lightreaction.state transition	highly similar to ( 830) AT1G68830 | Symbols: STN7 | STN7 (Stt7 homolog STN7); kinase/ protein kinase | chr1:25872654-25875473 REVERSEmoderately similar to ( 352) STT7_CHLRE Serine/threonine-protein kinase stt7, chloroplast precursor (EC 2.7.11.1) - Chlamydomonas reinhardtiihighly similar to ( 995) loc_os05g47560 12005.m08829 protein serine/threonine-protein kinase SNT7, chloroplast precursor, pu…
	Zm00001d028643	GRMZM2G048482	-1.99036	0.000779193		20.2 stress.abiotic	highly similar to ( 529) AT2G37570 | Symbols: SLT1 | SLT1 (sodium- and lithium-tolerant 1) | chr2:15761466-15762950 REVERSEhighly similar to ( 872) loc_os03g16910 12003.m35161 protein SLT1 protein, putative, expressed seq=cds; coord=1:41275719..41278755:1; parent_gene=GRMZM2G048482
	Zm00001d048898	GRMZM2G092101	-2.00118	0.011447		29.5.11.4.3.2 protein.degradation.ubiquitin.E3.SCF.FBOX	moderately similar to ( 403) AT1G14330 | Symbols: | kelch repeat-containing F-box family protein | chr1:4890375-4891700 REVERSEhighly similar to ( 640) loc_os11g38980 12011.m080036 protein kelch motif family protein, expressed seq=cds; coord=4:6531476..6533746:1; parent_gene=GRMZM2G092101
	Zm00001d007820	GRMZM2G018992	-2.00375	0.0184814		35.2 not assigned.unknown	weakly similar to ( 168) AT2G38820 | Symbols: | unknown protein | chr2:16222271-16223393 FORWARDmoderately similar to ( 332) loc_os03g58230 12003.m10734 protein plant-specific domain TIGR01615 family protein, expressed seq=cds; coord=2:233399869..233402135:1; parent_gene=GRMZM2G018992
	Zm00001d002447	GRMZM2G180160	-2.00632	0.0309191		30.2.25 signalling.receptor kinases.wall associated kinase	moderately similar to ( 457) AT1G21230 | Symbols: WAK5 | WAK5 (WALL ASSOCIATED KINASE 5); kinase/ protein serine/threonine kinase | chr1:7429980-7432346 FORWARDmoderately similar to ( 214) CRI4_MAIZE Putative receptor protein kinase CRINKLY4 precursor (EC 2.7.11.1) - Zea mays (Maize)highly similar to ( 909) loc_os04g51030 12004.m10000 protein wall-associated kinase 1, putative, expressed seq=cds;…
	Zm00001d020881	GRMZM2G151407	-2.01687	0.000357003	wrky52	27.3.32 RNA.regulation of transcription.WRKY domain transcription factor family	moderately similar to ( 216) AT5G56270 | Symbols: WRKY2, ATWRKY2 | WRKY2; transcription factor | chr5:22780816-22783137 FORWARDmoderately similar to ( 383) loc_os09g30400 12009.m059922 protein OsWRKY80 - Superfamily of rice TFs having WRKY and zinc finger domains, expressed seq=cds; coord=7:131286805..131290676:-1; parent_gene=GRMZM2G151407
	Zm00001d009603		-2.01947	0.00228765
	Zm00001d032079	GRMZM2G448185	-2.0249	0.000877495		20.1.1 stress.biotic.respiratory burst	highly similar to ( 692) AT1G19230 | Symbols: | respiratory burst oxidase protein E (RbohE) / NADPH oxidase | chr1:6644189-6649149 FORWARDhighly similar to ( 889) loc_os09g26660 12009.m05818 protein calcium ion binding protein, putative, expressed seq=cds; coord=1:208820736..208826660:-1; parent_gene=GRMZM2G448185
	Zm00001d037949	GRMZM2G069713	-2.03489	0.00422412		29.4 protein.postranslational modification	very weakly similar to (92.0) loc_os05g29030 12005.m07189 protein catalytic/ protein phosphatase type 2C, putative, expressed seq=cds; coord=6:138870676..138871528:1; parent_gene=GRMZM2G069713
	Zm00001d038522	GRMZM2G429714	-2.04167	0.0138083		30.2.99 signalling.receptor kinases.misc	weakly similar to ( 151) AT1G79620 | Symbols: | leucine-rich repeat transmembrane protein kinase, putative | chr1:29957633-29962174 REVERSEvery weakly similar to (86.3) NORK_PEA Nodulation receptor kinase precursor (EC 2.7.11.1) - Pisum sativum (Garden pea)moderately similar to ( 257) loc_os05g40770 12005.m08253 protein protein kinase, putative, expressed seq=cds; coord=6:155013839..155019570:-1;…
	Zm00001d002200	GRMZM2G155217	-2.04261	0.011447	umc1961	17.5.3 hormone metabolism.ethylene.induced-regulated-responsive-activated	weakly similar to ( 149) AT3G20640 | Symbols: | ethylene-responsive protein -related | chr3:7210654-7213199 REVERSEmoderately similar to ( 350) loc_os04g53990 12004.m10291 protein DNA binding protein, putative, expressed seq=cds; coord=2:7958755..7962107:1; parent_gene=GRMZM2G155217
	Zm00001d021839	GRMZM2G081949	-2.04288	0.000190621		27.3.67 RNA.regulation of transcription.putative transcription regulator	weakly similar to ( 102) AT2G41870 | Symbols: | remorin family protein | chr2:17471119-17472519 REVERSEweakly similar to ( 187) loc_os07g38170 12007.m08065 protein DNA binding protein, putative, expressed seq=cds; coord=7:158934379..158936038:-1; parent_gene=GRMZM2G081949
	Zm00001d039506	GRMZM2G166721	-2.04483	0.036316	nactf16	27.3.27 RNA.regulation of transcription.NAC domain transcription factor family	moderately similar to ( 402) AT4G29230 | Symbols: anac075 | anac075 (Arabidopsis NAC domain containing protein 75); transcription factor | chr4:14410338-14414956 FORWARDhighly similar to ( 674) loc_os01g09550 12001.m42902 protein ANAC075, putative, expressed seq=cds; coord=3:6938390..6944663:1; parent_gene=GRMZM2G166721
	Zm00001d017880	GRMZM2G161641	-2.05556	0.0475294		34.3 transport.amino acids	moderately similar to ( 494) AT5G23810 | Symbols: AAP7 | AAP7; amino acid transmembrane transporter | chr5:8028461-8030138 FORWARDhighly similar to ( 677) loc_os02g49060 12002.m09940 protein AAP7, putative, expressed seq=cds; coord=5:204062211..204065565:1; parent_gene=GRMZM2G161641
	Zm00001d012362	GRMZM5G854490	-2.05624	0.0117673		17.2.3 hormone metabolism.auxin.induced-regulated-responsive-activated	moderately similar to ( 254) AT2G37980 | Symbols: | unknown protein | chr2:15894162-15897452 REVERSEmoderately similar to ( 296) loc_os05g37880 12005.m07967 protein axi 1 like protein, putative, expressed seq=cds; coord=8:167858297..167858886:1; parent_gene=GRMZM5G854490
	Zm00001d007457	GRMZM2G074496	-2.06419	0.00591037	AY109592	20.1 stress.biotic	moderately similar to ( 251) AT3G50950 | Symbols: | disease resistance protein (CC-NBS-LRR class), putative | chr3:18936127-18938685 FORWARDhighly similar to ( 862) loc_os11g34920 12011.m07346 protein stripe rust resistance protein Yr10, putative, expressed seq=cds; coord=2:225227431..225230275:-1; parent_gene=GRMZM2G074496
	Zm00001d043240	GRMZM2G116670	-2.06486	0.0127873		35.2 not assigned.unknown	weakly similar to ( 171) AT4G21250 | Symbols: | unknown protein | chr4:11325030-11326637 FORWARDmoderately similar to ( 283) loc_os01g57710 12001.m150744 protein expressed protein seq=cds; coord=3:189935954..189938640:1; parent_gene=GRMZM2G116670
	Zm00001d018831	GRMZM2G002910	-2.06927	0.00381682		35.2 not assigned.unknown	moderately similar to ( 287) loc_os07g06644 12007.m66710 protein expressed protein seq=cds; coord=7:6418017..6418979:1; parent_gene=GRMZM2G002910
	Zm00001d020025	GRMZM2G092137	-2.06942	0.00720207	bzip9	35.2 not assigned.unknown	weakly similar to ( 102) loc_os09g13570 12009.m04620 protein ocs element-binding factor 1, putative, expressed seq=cds; coord=7:83764958..83767371:1; parent_gene=GRMZM2G092137
	Zm00001d002128		-2.06946	0.00032002
	Zm00001d033910	GRMZM2G391936	-2.09118	0.0015756	AGPLLZM	2.1.2.1 major CHO metabolism.synthesis.starch.AGPase	highly similar to ( 540) AT5G19220 | Symbols: ADG2, APL1 | APL1 (ADP GLUCOSE PYROPHOSPHORYLASE LARGE SUBUNIT 1); glucose-1-phosphate adenylyltransferase | chr5:6463931-6466775 REVERSEhighly similar to ( 530) GLGL3_SOLTU Glucose-1-phosphate adenylyltransferase large subunit 3, chloroplast precursor (EC 2.7.7.27) (ADP-glucose synthase) (ADP-glucose pyrophosphorylase) (AGPase S) (Alpha-D-glucose-1-p…
	Zm00001d038186	GRMZM2G026523	-2.09643	0.0012415		34.13 transport.peptides and oligopeptides	highly similar to ( 614) AT1G68570 | Symbols: | proton-dependent oligopeptide transport (POT) family protein | chr1:25746811-25750110 FORWARDhighly similar to ( 945) loc_os05g34010 12005.m07633 protein peptide transporter PTR2, putative, expressed seq=cds; coord=6:146816134..146821147:-1; parent_gene=GRMZM2G026523
	Zm00001d008379		-2.09763	3.00117e-05
	Zm00001d022272	GRMZM2G114575	-2.13342	0.00205163		29.4 protein.postranslational modification	moderately similar to ( 328) AT3G17510 | Symbols: CIPK1, SnRK3.16 | CIPK1 (CBL-INTERACTING PROTEIN KINASE 1); kinase/ protein binding | chr3:5989309-5992627 REVERSEmoderately similar to ( 269) CIPK1_ORYSA CIPK-like protein 1 (EC 2.7.11.1) (OsCK1) - Oryza sativa (Rice)highly similar to ( 501) loc_os07g44290 12007.m08650 protein CBL-interacting serine/threonine-protein kinase 1, putative, expressed…
	Zm00001d031412	GRMZM2G059129	-2.13576	0.00712837		11.9.3.3 lipid metabolism.lipid degradation.lysophospholipases.glycerophosphodiester phosphodiesterase	moderately similar to ( 402) AT5G55480 | Symbols: SVL1 | SVL1 (SHV3-LIKE 1); glycerophosphodiester phosphodiesterase/ phosphoric diester hydrolase | chr5:22474277-22477819 FORWARDmoderately similar to ( 494) loc_os08g39350 12008.m07916 protein glycerophosphoryl diester phosphodiesterase family protein, putative, expressed seq=cds; coord=1:187091607..187095229:1; parent_gene=GRMZM2G059129
	Zm00001d021526	GRMZM2G134797	-2.14789	8.15231e-05	ndk1	35.2 not assigned.unknown
	Zm00001d049303	GRMZM2G023152	-2.15591	0.00551781		16.2 secondary metabolism.phenylpropanoids	moderately similar to ( 215) AT4G35160 | Symbols: | O-methyltransferase family 2 protein | chr4:16730989-16732808 REVERSEmoderately similar to ( 408) ZRP4_MAIZE O-methyltransferase ZRP4 (EC 2.1.1.-) (OMT) - Zea mays (Maize)moderately similar to ( 429) loc_os12g25490 12012.m06374 protein O-methyltransferase ZRP4, putative, expressed seq=cds; coord=4:23845773..23847635:-1; parent_gene=GRMZM2G023152
	Zm00001d022035	GRMZM2G036203	-2.15688	0.00946896		29.5.3 protein.degradation.cysteine protease	moderately similar to ( 256) AT1G06260 | Symbols: | cysteine proteinase, putative | chr1:1916449-1917585 FORWARDmoderately similar to ( 233) ORYA_ORYSA Oryzain alpha chain precursor (EC 3.4.22.-) - Oryza sativa (Rice)moderately similar to ( 306) loc_os09g21370 12009.m05344 protein cysteine proteinase EP-B 1 precursor, putative, expressed seq=cds; coord=7:162839786..162841296:-1; parent_gene=GRMZM…
	Zm00001d027938	GRMZM2G109431	-2.15774	0.00712837		10.3.2 cell wall.hemicellulose synthesis.glucuronoxylan	highly similar to ( 581) AT4G33330 | Symbols: PGSIP3 | transferase, transferring glycosyl groups | chr4:16059754-16063061 REVERSEhighly similar to ( 845) loc_os03g08600 12003.m34803 protein transferase, transferring glycosyl groups, putative, expressed seq=cds; coord=1:17694593..17698337:1; parent_gene=GRMZM2G109431
	Zm00001d021788	GRMZM2G057535	-2.16102	0.00014143		29.2.4 protein.synthesis.elongation	highly similar to ( 852) AT5G60390 | Symbols: | elongation factor 1-alpha / EF-1-alpha | chr5:24289226-24290675 FORWARDhighly similar to ( 858) EF1A_ORYSA Elongation factor 1-alpha (EF-1-alpha) - Oryza sativa (Rice)highly similar to ( 858) loc_os03g08050 12003.m78808 protein elongation factor 1-alpha, putative, expressed seq=cds; coord=7:157599701..157602688:1; parent_gene=GRMZM2G057535
	Zm00001d017666	GRMZM2G044851	-2.16958	0.013594		34.13 transport.peptides and oligopeptides	highly similar to ( 620) AT1G32450 | Symbols: NRT1.5 | NRT1.5 (NITRATE TRANSPORTER 1.5); nitrate transmembrane transporter/ transporter | chr1:11715337-11719807 REVERSEhighly similar to ( 914) loc_os02g46460 12002.m09683 protein peptide transporter PTR2, putative, expressed seq=cds; coord=5:198193875..198198340:-1; parent_gene=GRMZM2G044851
	Zm00001d046568	GRMZM2G055243	-2.17003	8.62406e-05	ZmHB72	27.3.22 RNA.regulation of transcription.HB,Homeobox transcription factor family	moderately similar to ( 384) AT5G25220 | Symbols: KNAT3 | KNAT3 (KNOTTED1-LIKE HOMEOBOX GENE 3); transcription activator/ transcription factor | chr5:8736208-8738087 FORWARDmoderately similar to ( 385) KNAP3_MALDO Homeobox protein knotted-1-like 3 (KNAP3) - Malus domestica (Apple) (Malus sylvestris)moderately similar to ( 483) loc_os06g43860 12006.m32126 protein homeobox protein knotted-1-like 3,…
	Zm00001d033848	GRMZM2G019806	-2.17117	0.0114767	bhlh137	27.3.6 RNA.regulation of transcription.bHLH,Basic Helix-Loop-Helix family	weakly similar to ( 181) AT2G22750 | Symbols: | basic helix-loop-helix (bHLH) family protein | chr2:9672145-9673624 FORWARDmoderately similar to ( 456) loc_os03g51580 12003.m10136 protein symbiotic ammonium transporter, putative, expressed seq=cds; coord=1:270980401..270982751:-1; parent_gene=GRMZM2G019806
	Zm00001d049288	GRMZM2G161521	-2.17227	0.0446621		35.2 not assigned.unknown
	Zm00001d015420	GRMZM2G022181	-2.17404	0.00120543		33.99 development.unspecified	weakly similar to ( 171) loc_os02g07820 12002.m06128 protein expressed protein seq=cds; coord=5:87035070..87036937:1; parent_gene=GRMZM2G022181
	Zm00001d004894	GRMZM2G113033	-2.17891	0.00110012	ssu1	1.3.2 PS.calvin cycle.rubisco small subunit	weakly similar to ( 188) AT1G67090 | Symbols: RBCS1A | RBCS1A (RIBULOSE BISPHOSPHATE CARBOXYLASE SMALL CHAIN 1A); copper ion binding / ribulose-bisphosphate carboxylase | chr1:25048590-25049249 REVERSEmoderately similar to ( 259) RBS_MAIZE Ribulose bisphosphate carboxylase small chain, chloroplast precursor (EC 4.1.1.39) (RuBisCO small subunit) - Zea mays (Maize)moderately similar to ( 216) loc_o…
	Zm00001d026137	GRMZM2G133018	-2.18642	0.00473853		35.2 not assigned.unknown
	Zm00001d033602	GRMZM2G091964	-2.19217	5.5969e-05	ca2p16	27.3.14 RNA.regulation of transcription.CCAAT box binding factor family, HAP2	weakly similar to ( 121) AT1G30500 | Symbols: NF-YA7 | NF-YA7 (NUCLEAR FACTOR Y, SUBUNIT A7); specific transcriptional repressor/ transcription factor | chr1:10804736-10805896 REVERSEmoderately similar to ( 254) loc_os03g48970 12003.m101451 protein nuclear transcription factor Y subunit A-1, putative, expressed seq=cds; coord=1:263440463..263447926:1; parent_gene=GRMZM2G091964
	Zm00001d052343	GRMZM2G032619	-2.19337	0.000317767		29.4 protein.postranslational modification	moderately similar to ( 365) AT3G51630 | Symbols: WNK5, ZIK1, ATWNK5 | WNK5 (WITH NO LYSINE (K) KINASE 5); protein kinase | chr3:19149487-19151924 FORWARDmoderately similar to ( 404) loc_os11g02300 12011.m28642 protein mitogen-activated protein kinase, putative, expressed seq=cds; coord=4:184157611..184162714:-1; parent_gene=GRMZM2G032619
	Zm00001d022388	GRMZM2G036609	-2.20208	0.00270111	fgs1	12.2.1 N-metabolism.ammonia metabolism.glutamate synthase	nearly identical (2554) AT5G04140 | Symbols: GLU1, GLS1, GLUS, FD-GOGAT | GLU1 (GLUTAMATE SYNTHASE 1); glutamate synthase (ferredoxin) | chr5:1130031-1138186 FORWARDnearly identical (3008) GLTB_MAIZE Ferredoxin-dependent glutamate synthase, chloroplast precursor (EC 1.4.7.1) (Fd-GOGAT) - Zea mays (Maize)nearly identical (2839) loc_os07g46460 12007.m08863 protein ferredoxin-dependent glutamate syn…
	Zm00001d044717	GRMZM2G310569	-2.20412	0.0292819		34.15 transport.potassium	nearly identical (1053) AT3G02850 | Symbols: SKOR | SKOR; cyclic nucleotide binding / inward rectifier potassium channel/ outward rectifier potassium channel | chr3:619701-623473 REVERSEmoderately similar to ( 361) AKT1_ORYSA Potassium channel AKT1 (OsAKT1) - Oryza sativa (Rice)nearly identical (1331) loc_os06g14030 12006.m06118 protein potassium channel SKOR, putative, expressed seq=cds; coord=9…
	Zm00001d038862	GRMZM2G021406	-2.20816	0.000137789		13.2.3.5 amino acid metabolism.degradation.aspartate family.lysine	moderately similar to ( 289) AT5G11950 | Symbols: | protein homodimerization | chr5:3855072-3856815 FORWARDmoderately similar to ( 364) loc_os05g46360 12005.m27939 protein lysine decarboxylase-like protein, putative, expressed seq=cds; coord=6:161833182..161835981:1; parent_gene=GRMZM2G021406
	Zm00001d018810	GRMZM2G129246	-2.21042	0.000389571	go1	1.2.2 PS.photorespiration.glycolate oxydase	highly similar to ( 528) AT3G14420 | Symbols: | (S)-2-hydroxy-acid oxidase, peroxisomal, putative / glycolate oxidase, putative / short chain alpha-hydroxy acid oxidase, putative | chr3:4821899-4823899 FORWARDhighly similar to ( 524) GOX_SPIOL Peroxisomal (S)-2-hydroxy-acid oxidase (EC 1.1.3.15) (Glycolate oxidase) (GOX) (Short chain alpha-hydroxy acid oxidase) - Spinacia oleracea (Spinach)highly…
	Zm00001d026677	GRMZM2G104658	-2.2135	0.00109626	atg1t	29.4 protein.postranslational modification	very weakly similar to (98.6) AT3G61960 | Symbols: | protein kinase family protein | chr3:22941966-22944996 REVERSEweakly similar to ( 187) loc_os04g58990 12004.m10777 protein MAP/microtubule affinity-regulating kinase 4, putative, expressed seq=cds; coord=10:148972399..148974136:-1; parent_gene=GRMZM2G104658
	Zm00001d013239	GRMZM2G089673	-2.21532	0.0361639		35.2 not assigned.unknown	moderately similar to ( 412) AT3G29180 | Symbols: | unknown protein | chr3:11149073-11151322 FORWARDhighly similar to ( 744) loc_os03g55180 12003.m10433 protein expressed protein seq=cds; coord=5:6569392..6571790:1; parent_gene=GRMZM2G089673
	Zm00001d028785	GRMZM2G032047	-2.22359	0.0201811	AY110632	35.2 not assigned.unknown	moderately similar to ( 248) AT5G37070 | Symbols: | unknown protein | chr5:14651091-14652147 FORWARDmoderately similar to ( 296) loc_os03g18560 12003.m07278 protein cp protein, putative, expressed seq=cds; coord=1:46124888..46126322:-1; parent_gene=GRMZM2G032047
	Zm00001d007072		-2.22613	0.0135437
	Zm00001d027676	GRMZM2G043799	-2.23028	0.0490772		29.4.1.54 protein.postranslational modification.kinase.receptor like cytoplasmatic kinase IV	moderately similar to ( 393) AT4G00330 | Symbols: CRCK2 | CRCK2; ATP binding / kinase/ protein kinase/ protein serine/threonine kinase | chr4:142787-144427 REVERSEmoderately similar to ( 211) NORK_MEDTR Nodulation receptor kinase precursor (EC 2.7.11.1) (Does not make infections protein 2) (Symbiosis receptor-like kinase) (MtSYMRK) - Medicago truncatula (Barrel medic)highly similar to ( 639) loc_…
	Zm00001d014616	GRMZM2G344837	-2.23665	0.000387694		35.2 not assigned.unknown
	Zm00001d034345	GRMZM2G058760	-2.23669	7.24325e-05	fnr1	7.3 OPP.electron transfer	highly similar to ( 607) AT1G30510 | Symbols: ATRFNR2 | ATRFNR2 (ROOT FNR 2); FAD binding / NADP or NADPH binding / electron carrier/ ferredoxin-NADP+ reductase/ oxidoreductase | chr1:10807150-10808984 REVERSEhighly similar to ( 689) FENR2_ORYSA Ferredoxin--NADP reductase, root isozyme, chloroplast precursor (EC 1.18.1.2) (FNR) - Oryza sativa (Rice)highly similar to ( 689) loc_os03g57120 12003.m3…
	Zm00001d026070	GRMZM2G018018	-2.24901	0.000104386		35.2 not assigned.unknown	highly similar to ( 823) AT4G22990 | Symbols: | SPX (SYG1/Pho81/XPR1) domain-containing protein | chr4:12048240-12050984 REVERSEnearly identical (1009) loc_os04g48390 12004.m09775 protein beta-lactamase, class A, putative, expressed seq=cds; coord=10:136435256..136440939:-1; parent_gene=GRMZM2G018018
	Zm00001d006001	GRMZM2G052671	-2.25618	5.6798e-05	wrky71	27.3.32 RNA.regulation of transcription.WRKY domain transcription factor family	moderately similar to ( 209) AT5G56270 | Symbols: WRKY2, ATWRKY2 | WRKY2; transcription factor | chr5:22780816-22783137 FORWARDhighly similar to ( 574) loc_os09g30400 12009.m059922 protein OsWRKY80 - Superfamily of rice TFs having WRKY and zinc finger domains, expressed seq=cds; coord=2:189310197..189314231:-1; parent_gene=GRMZM2G052671
	Zm00001d053100	GRMZM2G040720	-2.26223	4.6715e-06		34.16 transport.ABC transporters and multidrug resistance systems	highly similar to ( 560) AT1G65950 | Symbols: | ABC1 family protein | chr1:24546860-24551119 REVERSEhighly similar to ( 652) loc_os11g34750 12011.m07331 protein ABC1 protein At2g40090 precursor, putative, expressed seq=cds; coord=4:210302548..210328887:1; parent_gene=GRMZM2G040720
	Zm00001d009589	GRMZM2G155216	-2.26351	0.000428911	lhcb3
	Zm00001d022107	GRMZM2G009320	-2.26477	0.0236453		35.2 not assigned.unknown	weakly similar to ( 148) AT2G04039 | Symbols: | unknown protein | chr2:1333464-1334457 FORWARD seq=cds; coord=7:164954304..164956841:1; parent_gene=GRMZM2G009320
	Zm00001d037769	GRMZM5G801627	-2.26769	1.79214e-05	c3h39	27.3.12 RNA.regulation of transcription.C3H zinc finger family	moderately similar to ( 250) AT2G19810 | Symbols: | zinc finger (CCCH-type) family protein | chr2:8550419-8551498 FORWARDmoderately similar to ( 394) loc_os05g10670 12005.m05538 protein zinc finger C-x8-C-x5-C-x3-H type family protein, expressed seq=cds; coord=6:132663265..132665139:1; parent_gene=GRMZM5G801627
	Zm00001d022516	GRMZM2G469380	-2.27855	0.000318013		35.2 not assigned.unknown	weakly similar to ( 199) AT2G39050 | Symbols: | hydroxyproline-rich glycoprotein family protein | chr2:16303427-16305336 FORWARDhighly similar to ( 597) loc_os07g48490 12007.m29023 protein expressed protein seq=cds; coord=7:173553684..173555507:-1; parent_gene=GRMZM2G469380
	Zm00001d041716	GRMZM2G021378	-2.28073	0.00448815		31.4 cell.vesicle transport	moderately similar to ( 325) AT5G08080 | Symbols: SYP132, ATSYP132 | SYP132 (SYNTAXIN OF PLANTS 132); SNAP receptor | chr5:2588532-2590488 FORWARDmoderately similar to ( 451) loc_os06g07200 12006.m05444 protein syntaxin 132, putative, expressed seq=cds; coord=3:134087708..134093038:1; parent_gene=GRMZM2G021378
	Zm00001d021371	GRMZM2G114704	-2.2812	0.00747915		34.1 transport.p- and v-ATPases	moderately similar to ( 330) AT1G54320 | Symbols: | LEM3 (ligand-effect modulator 3) family protein / CDC50 family protein | chr1:20275732-20277793 REVERSEmoderately similar to ( 421) loc_os09g38768 12009.m060069 protein cell division control protein 50, putative, expressed seq=cds; coord=7:145214640..145217247:-1; parent_gene=GRMZM2G114704
	Zm00001d048690	GRMZM2G126541	-2.2844	0.0226422		29.5.5 protein.degradation.serine protease	moderately similar to ( 251) AT1G15000 | Symbols: scpl50 | scpl50 (serine carboxypeptidase-like 50); serine-type carboxypeptidase | chr1:5168613-5169947 FORWARDvery weakly similar to (88.6) CBP3_ORYSA Serine carboxypeptidase 3 precursor (EC 3.4.16.5) (Serine carboxypeptidase III) - Oryza sativa (Rice)moderately similar to ( 413) loc_os05g50570 12005.m09126 protein serine carboxypeptidase-like pre…
	Zm00001d005776	GRMZM2G002569	-2.2887	0.0292819		30.2.11 signalling.receptor kinases.leucine rich repeat XI	highly similar to ( 600) AT2G24130 | Symbols: | leucine-rich repeat transmembrane protein kinase, putative | chr2:10258148-10261220 FORWARDmoderately similar to ( 374) RPK1_IPONI Receptor-like protein kinase precursor (EC 2.7.11.1) - Ipomoea nil (Japanese morning glory) (Pharbitis nil)nearly identical (1062) loc_os09g25540 12009.m05706 protein receptor-like protein kinase precursor, putative, exp…
	Zm00001d002822	GRMZM5G810061	-2.2916	0.000204116		29.2.4 protein.synthesis.elongation	nearly identical (1238) AT1G62750 | Symbols: ATSCO1, ATSCO1/CPEF-G, SCO1 | SCO1 (SNOWY COTYLEDON 1); ATP binding / translation elongation factor/ translation factor, nucleic acid binding | chr1:23233622-23236321 REVERSEnearly identical (1248) EFGC_SOYBN Elongation factor G, chloroplast precursor (EF-G) - Glycine max (Soybean)nearly identical (1114) loc_os04g45490 12004.m09502 protein elongation f…
	Zm00001d018386	GRMZM5G836910	-2.29187	6.94422e-05	got2	13.1.1.2.1 amino acid metabolism.synthesis.central amino acid metabolism.aspartate.aspartate aminotransferase	highly similar to ( 729) AT4G31990 | Symbols: ASP5, AAT3, ATAAT1 | ASP5 (ASPARTATE AMINOTRANSFERASE 5); L-aspartate:2-oxoglutarate aminotransferase | chr4:15470876-15473521 REVERSEmoderately similar to ( 456) AATC_ORYSA Aspartate aminotransferase, cytoplasmic (EC 2.6.1.1) (Transaminase A) - Oryza sativa (Rice)highly similar to ( 820) loc_os02g55420 12002.m10568 protein aspartate aminotransferase,…
	Zm00001d011735	GRMZM2G069203	-2.29611	0.0456769	sat1	13.1.5.3.2 amino acid metabolism.synthesis.serine-glycine-cysteine group.cysteine.SAT	moderately similar to ( 298) AT5G56760 | Symbols: ATSERAT1;1, SAT5, SAT-52 | ATSERAT1;1 (ARABIDOPSIS THALIANA SERINE ACETYLTRANSFERASE 1;1); serine O-acetyltransferase | chr5:22961498-22962582 REVERSEmoderately similar to ( 392) loc_os01g52260 12001.m11400 protein serine acetyltransferase 3, mitochondrial precursor, putative, expressed seq=cds; coord=8:155481968..155483345:1; parent_gene=GRMZM2G0…
	Zm00001d046440	GRMZM2G004128	-2.29891	0.0411229		26.7 misc.oxidases - copper, flavone etc.	moderately similar to ( 412) AT5G11330 | Symbols: | monooxygenase family protein | chr5:3617342-3618861 REVERSEhighly similar to ( 549) loc_os06g39660 12006.m08503 protein fscO, putative, expressed seq=cds; coord=9:86529826..86531722:1; parent_gene=GRMZM2G004128
	Zm00001d044228	GRMZM2G074097	-2.29902	0.000339037	thi2	18.2 Co-factor and vitamine metabolism.thiamine	moderately similar to ( 470) AT5G54770 | Symbols: THI1, TZ, THI4 | THI1; protein homodimerization | chr5:22246634-22247891 FORWARDhighly similar to ( 634) THI42_MAIZE Thiazole biosynthetic enzyme 1-2, chloroplast precursor - Zea mays (Maize)highly similar to ( 542) loc_os07g34570 12007.m28985 protein thiazole biosynthetic enzyme 1-1, chloroplast precursor, putative, expressed seq=cds; coord=3:218…
	Zm00001d043766	AC233882.1_FG003	-2.3048	1.69422e-06
	Zm00001d005692	GRMZM2G002915	-2.32208	0.000363405	hb34	27.3.22 RNA.regulation of transcription.HB,Homeobox transcription factor family	weakly similar to ( 107) AT3G01470 | Symbols: ATHB-1, ATHB1, HD-ZIP-1, HAT5 | ATHB-1 (ARABIDOPSIS THALIANA HOMEOBOX 1); DNA binding / protein homodimerization/ sequence-specific DNA binding / transcription activator/ transcription factor | chr3:182648-184034 REVERSEweakly similar to ( 157) loc_os09g21180 12009.m05325 protein homeodomain leucine zipper protein CPHB-5, putative, expressed seq=cds; …
	Zm00001d020686	GRMZM2G007249	-2.32243	0.00285301	acco2	17.5.1.2 hormone metabolism.ethylene.synthesis-degradation.1-aminocyclopropane-1-carboxylate oxidase	moderately similar to ( 371) AT1G05010 | Symbols: EFE, ACO4, EAT1 | EFE (ETHYLENE-FORMING ENZYME); 1-aminocyclopropane-1-carboxylate oxidase | chr1:1431419-1432695 REVERSEmoderately similar to ( 494) ACCO1_ORYSA 1-aminocyclopropane-1-carboxylate oxidase 1 (EC 1.14.17.4) (ACC oxidase 1) (Ethylene-forming enzyme) (EFE) - Oryza sativa (Rice)moderately similar to ( 494) loc_os09g27820 12009.m05933 pr…
	Zm00001d002848	GRMZM2G354909	-2.32378	0.00712837		26.22 misc.short chain dehydrogenase/reductase (SDR)	moderately similar to ( 252) AT3G61220 | Symbols: | short-chain dehydrogenase/reductase (SDR) family protein | chr3:22663025-22664316 FORWARDmoderately similar to ( 418) loc_os04g44980 12004.m09452 protein carbonyl reductase 3, putative, expressed seq=cds; coord=2:23176274..23181034:-1; parent_gene=GRMZM2G354909
	Zm00001d043153	GRMZM2G019907	-2.33339	0.0396134	ZmbZIP56	27.3.35 RNA.regulation of transcription.bZIP transcription factor family	moderately similar to ( 264) AT5G06950 | Symbols: AHBP-1B, TGA2 | AHBP-1B; DNA binding / transcription activator/ transcription factor/ transcription repressor | chr5:2152323-2154174 FORWARDmoderately similar to ( 305) HBP1C_WHEAT Transcription factor HBP-1b(c1) (Fragment) - Triticum aestivum (Wheat)moderately similar to ( 308) loc_os01g59350 12001.m42738 protein transcription factor HBP-1b, puta…
	Zm00001d048925	GRMZM2G426415	-2.33587	0.013426		26.2 misc.UDP glucosyl and glucoronyl transferases	moderately similar to ( 376) AT4G01070 | Symbols: GT72B1, UGT72B1 | GT72B1; UDP-glucosyltransferase/ UDP-glycosyltransferase/ transferase, transferring glycosyl groups | chr4:461858-463300 REVERSEweakly similar to ( 170) ZOX_PHAVU Zeatin O-xylosyltransferase (EC 2.4.2.40) (Zeatin O-beta-D-xylosyltransferase) - Phaseolus vulgaris (Kidney bean) (French bean)highly similar to ( 624) loc_os11g38650 1…
	Zm00001d021291	GRMZM2G179024	-2.3373	5.95666e-07	ZmOrphan180	27.3.66 RNA.regulation of transcription.Psudo ARR transcription factor family	moderately similar to ( 282) AT5G24470 | Symbols: APRR5, PRR5 | APRR5 (ARABIDOPSIS PSEUDO-RESPONSE REGULATOR 5); transcription regulator/ two-component response regulator | chr5:8356204-8358873 REVERSEhighly similar to ( 837) PRR95_ORYSA Two-component response regulator-like PRR95 (Pseudo-response regulator 95) (OsPRR95) - Oryza sativa (Rice)highly similar to ( 837) loc_os09g36220 12009.m06571 pr…
	Zm00001d014789	GRMZM2G417454	-2.34085	0.0021287		35.2 not assigned.unknown
	Zm00001d036987	GRMZM2G093391	-2.34151	0.0117673	krp5	31.1 cell.organisation	moderately similar to ( 369) AT1G63640 | Symbols: | kinesin motor protein-related | chr1:23589234-23595139 REVERSEweakly similar to ( 141) FLA10_CHLRE Kinesin-like protein FLA10 (Protein KHP1) - Chlamydomonas reinhardtiimoderately similar to ( 420) loc_os06g36080 12006.m08145 protein kinesin motor domain containing protein, expressed seq=cds; coord=6:105040033..105046297:-1; parent_gene=GRMZM2G09…
	Zm00001d024598	GRMZM2G096367	-2.34273	0.0197165		27.3.67 RNA.regulation of transcription.putative transcription regulator	moderately similar to ( 437) AT1G15910 | Symbols: | XH/XS domain-containing protein / XS zinc finger domain-containing protein | chr1:5465951-5468723 FORWARDhighly similar to ( 830) loc_os02g19130 12002.m07156 protein transcription factor X1, putative, expressed seq=cds; coord=10:80487847..80492626:-1; parent_gene=GRMZM2G096367
	Zm00001d029886	GRMZM2G154565	-2.35081	0.0218461		35.2 not assigned.unknown	weakly similar to ( 167) AT4G17350 | Symbols: | phosphoinositide binding | chr4:9701582-9703358 FORWARDmoderately similar to ( 355) loc_os10g41060 12010.m06871 protein expressed protein seq=cds; coord=1:90219801..90221824:-1; parent_gene=GRMZM2G154565
	Zm00001d021119	GRMZM2G108133	-2.35103	0.00154742		26.3 misc.gluco-, galacto- and mannosidases	moderately similar to ( 494) AT1G02850 | Symbols: BGLU11 | BGLU11 (BETA GLUCOSIDASE 11); catalytic/ cation binding / hydrolase, hydrolyzing O-glycosyl compounds | chr1:630569-633085 FORWARDmoderately similar to ( 315) BGLC_MAIZE Beta-glucosidase, chloroplast precursor (EC 3.2.1.21) (Gentiobiase) (Cellobiase) (Beta-D-glucoside glucohydrolase) - Zea mays (Maize)highly similar to ( 843) loc_os09g336…
	Zm00001d018142	GRMZM2G046885	-2.35376	6.72627e-06	mads73	27.3.24 RNA.regulation of transcription.MADS box transcription factor family	weakly similar to ( 194) AT2G22540 | Symbols: SVP, AGL22 | SVP (SHORT VEGETATIVE PHASE); transcription factor/ translation repressor, nucleic acid binding | chr2:9580417-9583603 FORWARDmoderately similar to ( 317) MAD22_ORYSA MADS-box transcription factor 22 (OsMADS22) - Oryza sativa (Rice)moderately similar to ( 317) loc_os02g52340 12002.m10265 protein MADS-box transcription factor 22, putative,…
	Zm00001d012557	GRMZM2G476009	-2.36215	0.000210013		27.2 RNA.transcription	moderately similar to ( 292) AT3G22320 | Symbols: ATRPABC24.3, RPB5A, NRPB5, NRPD5 | NRPB5; DNA binding / DNA-directed RNA polymerase | chr3:7891045-7892094 REVERSEmoderately similar to ( 389) loc_os01g59140 12001.m12051 protein DNA-directed RNA polymerases II 24 kDa polypeptide, putative, expressed seq=cds; coord=8:171332654..171335508:1; parent_gene=GRMZM2G476009
	Zm00001d015976		-2.36701	0.0475506
	Zm00001d048709	GRMZM2G085381	-2.375	0.009019	bx1	13.1.6.5.5 amino acid metabolism.synthesis.aromatic aa.tryptophan.tryptophan synthase	moderately similar to ( 322) AT4G02610 | Symbols: | tryptophan synthase, alpha subunit, putative | chr4:1147662-1149217 FORWARDhighly similar to ( 536) TRPA_MAIZE Indole-3-glycerol phosphate lyase, chloroplast precursor (EC 4.1.2.8) (Indole synthase) (Tryptophan synthase alpha chain) (EC 4.2.1.20) (Benzoxazineless 1) - Zea mays (Maize)moderately similar to ( 382) loc_os03g58300 12003.m10741 prote…
	Zm00001d025899	GRMZM2G046755	-2.37748	0.000919575		27.1.19 RNA.processing.ribonucleases	highly similar to ( 511) AT1G54490 | Symbols: AIN1, EIN5, XRN4, ATXRN4 | XRN4 (EXORIBONUCLEASE 4); 5'-3' exonuclease/ 5'-3' exoribonuclease/ nucleic acid binding | chr1:20350300-20356650 FORWARDnearly identical (1001) loc_os02g28074 12002.m34013 protein XRN 5-3 exonuclease N-terminus family protein, expressed seq=cds; coord=10:132086113..132091482:1; parent_gene=GRMZM2G046755
	Zm00001d046919	GRMZM2G057616	-2.3901	1.35091e-05		34.18 transport.unspecified anions	highly similar to ( 991) AT5G40890 | Symbols: ATCLC-A, CLC-A, CLCA | ATCLC-A (CHLORIDE CHANNEL A); anion channel/ nitrate transmembrane transporter/ voltage-gated chloride channel | chr5:16381645-16383821 REVERSEnearly identical (1015) loc_os12g25200 12012.m06347 protein chloride channel protein CLC-a, putative, expressed seq=cds; coord=9:108099547..108103643:1; parent_gene=GRMZM2G057616
	Zm00001d045563	GRMZM2G093195	-2.39207	0.0219221	d3	17.6.1.4 hormone metabolism.gibberelin.synthesis-degradation.ent-kaurenoic acid hydroxylase/oxygenase	highly similar to ( 538) AT2G32440 | Symbols: KAO2, CYP88A4 | KAO2 (ENT-KAURENOIC ACID HYDROXYLASE 2); ent-kaurenoate oxidase/ oxygen binding | chr2:13775668-13777783 FORWARDhighly similar to ( 872) C88A1_MAIZE Cytochrome P450 88A1 (EC 1.14.-.-) (Dwarf3 protein) - Zea mays (Maize)highly similar to ( 721) loc_os06g02019 12006.m04938 protein cytochrome P450 88A1, putative, expressed seq=cds; coord=…
	Zm00001d018242	GRMZM5G862882	-2.39422	0.00422412
	Zm00001d042697	GRMZM2G077333	-2.3973	0.000138215	psbs1	1.1.1.2 PS.lightreaction.photosystem II.PSII polypeptide subunits	moderately similar to ( 273) AT1G44575 | Symbols: NPQ4, PSBS | NPQ4 (NONPHOTOCHEMICAL QUENCHING); chlorophyll binding / xanthophyll binding | chr1:16871768-16872548 FORWARDmoderately similar to ( 286) PSBS_SPIOL Photosystem II 22 kDa protein, chloroplast precursor (CP22) - Spinacia oleracea (Spinach)moderately similar to ( 305) loc_os01g64960 12001.m150788 protein photosystem II 22 kDa protein, c…
	Zm00001d003451	GRMZM2G044322	-2.40738	0.00807626	eil7	27.3.19 RNA.regulation of transcription.EIN3-like(EIL) transcription factor family	moderately similar to ( 276) AT5G65100 | Symbols: | ethylene insensitive 3 family protein | chr5:26006835-26008508 REVERSEhighly similar to ( 511) loc_os04g38400 12004.m08830 protein ETHYLENE-INSENSITIVE3-like 4 protein, putative, expressed seq=cds; coord=2:42957793..42959684:-1; parent_gene=GRMZM2G044322
	Zm00001d021775	GRMZM5G801949	-2.41075	0.00144634	STP1949	34.2 transport.sugars	highly similar to ( 618) AT1G11260 | Symbols: STP1, ATSTP1 | STP1 (SUGAR TRANSPORTER 1); carbohydrate transmembrane transporter/ sugar:hydrogen symporter | chr1:3777460-3780133 FORWARDhighly similar to ( 626) STC_RICCO Sugar carrier protein C - Ricinus communis (Castor bean)highly similar to ( 868) loc_os07g37320 12007.m07982 protein sugar carrier protein C, putative, expressed seq=cds; coord=7:1…
	Zm00001d006520	GRMZM2G131286	-2.41848	0.000334594	pdrp1	35.2 not assigned.unknown	moderately similar to ( 393) AT4G21210 | Symbols: ATRP1 | ATRP1 (PPDK REGULATORY PROTEIN); phosphoprotein phosphatase/ protein kinase | chr4:11307002-11308587 FORWARDhighly similar to ( 530) loc_os07g34640 12007.m29204 protein ATP/GTP-binding protein, putative, expressed seq=cds; coord=2:203842835..203845800:1; parent_gene=GRMZM2G131286
	GRMZM5G800101		-2.41986	0.0244022
	GRMZM5G856777		-2.43072	0.0266061
	Zm00001d041819	GRMZM2G080107	-2.43486	3.00117e-05	psan1	1.1.2.2 PS.lightreaction.photosystem I.PSI polypeptide subunits	weakly similar to ( 161) AT5G64040 | Symbols: PSAN | PSAN; calmodulin binding | chr5:25628690-25629409 REVERSEweakly similar to ( 186) PSAN_MAIZE Photosystem I reaction center subunit N, chloroplast precursor (PSI-N) (Fragment) - Zea mays (Maize)weakly similar to ( 182) loc_os12g08770 12012.m04863 protein photosystem I reaction center subunit N, chloroplast precursor, putative, expressed seq=cds;…
	Zm00001d003143		-2.44134	0.00303403
	Zm00001d048705	GRMZM2G063756	-2.44446	0.000308321	bx5	26.1 misc.misc2	moderately similar to ( 302) AT3G48280 | Symbols: CYP71A25 | CYP71A25; electron carrier/ heme binding / iron ion binding / monooxygenase/ oxygen binding | chr3:17879594-17881164 FORWARDhighly similar to ( 914) C71C3_MAIZE Cytochrome P450 71C3 (EC 1.14.-.-) (Benzoxazineless 5) - Zea mays (Maize)moderately similar to ( 434) loc_os08g01490 12008.m04297 protein cytochrome P450 71C4, putative, express…
	Zm00001d031092	GRMZM2G008250	-2.45333	0.00428202	ca2p5	27.3.14 RNA.regulation of transcription.CCAAT box binding factor family, HAP2	weakly similar to ( 105) loc_os12g42400 12012.m073889 protein nuclear transcription factor Y subunit A-2, putative, expressed seq=cds; coord=1:174845979..174849344:1; parent_gene=GRMZM2G008250
	Zm00001d012731	GRMZM5G874163	-2.45374	6.48308e-06	ZmARF26	27.3.4 RNA.regulation of transcription.ARF, Auxin Response Factor family	moderately similar to ( 418) AT2G33860 | Symbols: ETT, ARF3 | ETT (ETTIN); DNA binding / transcription factor | chr2:14325444-14328613 REVERSEhighly similar to ( 823) loc_os01g54990 12001.m11659 protein auxin response factor 4, putative, expressed seq=cds; coord=8:174214893..174221202:1; parent_gene=GRMZM5G874163
	Zm00001d046474	GRMZM2G337594	-2.45459	0.00807626		35.2 not assigned.unknown
	Zm00001d053349	GRMZM2G060383	-2.45513	0.0277019		35.2 not assigned.unknown
	Zm00001d013348	GRMZM2G019958	-2.45954	0.046659		35.2 not assigned.unknown	weakly similar to ( 180) AT5G65840 | Symbols: | FUNCTIONS IN: molecular_function unknown; INVOLVED IN: biological_process unknown; LOCATED IN: chloroplast stroma, chloroplast; EXPRESSED IN: 22 plant structures; EXPRESSED DURING: 13 growth stages; CONTAINS InterPro DOMAIN/s: Thioredoxin fold (InterPro:IPR012335), Thioredoxin-like fold (InterPro:IPR012336); BEST Arabidopsis thaliana protein match i…
	Zm00001d052375	GRMZM2G151516	-2.46279	0.000339037		35.2 not assigned.unknown
	Zm00001d032310	GRMZM2G114093	-2.46397	0.0213046		29.4 protein.postranslational modification	moderately similar to ( 381) AT5G58950 | Symbols: | protein kinase family protein | chr5:23801136-23803025 REVERSEweakly similar to ( 104) CRI4_MAIZE Putative receptor protein kinase CRINKLY4 precursor (EC 2.7.11.1) - Zea mays (Maize)highly similar to ( 764) loc_os01g54350 12001.m11599 protein protein kinase, putative, expressed seq=cds; coord=1:218416975..218421490:-1; parent_gene=GRMZM2G114093
	Zm00001d026398	GRMZM2G445575	-2.48348	0.0039325	bzip113	27.3.35 RNA.regulation of transcription.bZIP transcription factor family	moderately similar to ( 321) AT5G10030 | Symbols: TGA4, OBF4 | TGA4 (TGACG MOTIF-BINDING FACTOR 4); DNA binding / calmodulin binding / transcription factor | chr5:3137648-3139295 REVERSEmoderately similar to ( 291) TGA1A_TOBAC TGACG-sequence-specific DNA-binding protein TGA-1A (TGA1a) (ASF-1 protein) - Nicotiana tabacum (Common tobacco)moderately similar to ( 452) loc_os04g54474 12004.m101669 pro…
	Zm00001d052682	GRMZM2G059252	-2.48512	0.000366072		35.2 not assigned.unknown	moderately similar to ( 283) AT3G26710 | Symbols: CCB1 | CCB1 (COFACTOR ASSEMBLY OF COMPLEX C) | chr3:9813550-9814606 FORWARDmoderately similar to ( 364) loc_os11g32320 12011.m07133 protein expressed protein seq=cds; coord=4:192814939..192817240:1; parent_gene=GRMZM2G059252
	Zm00001d032527	GRMZM2G129266	-2.48553	7.11474e-06	hct13	20.1 stress.biotic	moderately similar to ( 441) AT5G17540 | Symbols: | transferase family protein | chr5:5782061-5783682 REVERSEweakly similar to ( 146) HCBT3_DIACA Anthranilate N-benzoyltransferase protein 3 (EC 2.3.1.144) (Anthranilate N-hydroxycinnamoyl/benzoyltransferase 3) - Dianthus caryophyllus (Carnation) (Clove pink)highly similar to ( 733) loc_os10g35950 12010.m06411 protein 10-deacetylbaccatin III 10-O-a…
	Zm00001d008528	GRMZM2G096358	-2.48742	0.0208872	myb22	27.3.25 RNA.regulation of transcription.MYB domain transcription factor family	moderately similar to ( 243) AT1G68320 | Symbols: MYB62, AtMYB62, BW62B, BW62C | MYB62 (myb domain protein 62); DNA binding / transcription factor | chr1:25603842-25604884 FORWARDweakly similar to ( 159) MYBA2_ORYSA Myb-related protein MYBAS2 - Oryza sativa (Rice)moderately similar to ( 328) loc_os01g03720 12001.m07009 protein MYB transcription factor, putative, expressed seq=cds; coord=8:1148383…
	Zm00001d047355	GRMZM2G070034	-2.49279	0.0482234	mads76	27.3.24 RNA.regulation of transcription.MADS box transcription factor family	moderately similar to ( 207) AT2G45660 | Symbols: AGL20, SOC1 | AGL20 (AGAMOUS-LIKE 20); transcription factor | chr2:18807799-18810193 REVERSEmoderately similar to ( 301) MAD56_ORYSA MADS-box transcription factor 56 (OsMADS56) (FDRMADS8) (RMADS214) - Oryza sativa (Rice)moderately similar to ( 301) loc_os10g39130 12010.m21952 protein MADS-box transcription factor 56, putative, expressed seq=cds; c…
	Zm00001d006199	GRMZM2G172826	-2.50004	0.000814226		26.10 misc.cytochrome P450	moderately similar to ( 258) AT3G48310 | Symbols: CYP71A22 | CYP71A22; electron carrier/ heme binding / iron ion binding / monooxygenase/ oxygen binding | chr3:17888192-17889749 FORWARDmoderately similar to ( 273) C71A9_SOYBN Cytochrome P450 71A9 (EC 1.14.-.-) (P450 CP1) - Glycine max (Soybean)moderately similar to ( 457) loc_os09g36080 12009.m06558 protein cytochrome P450 71A2, putative, express…
	Zm00001d040215	GRMZM2G170307	-2.50172	4.95468e-05		20.2.1 stress.abiotic.heat	weakly similar to ( 117) AT4G13830 | Symbols: J20 | J20 (DNAJ-LIKE 20); heat shock protein binding | chr4:8011518-8012577 FORWARDmoderately similar to ( 201) loc_os01g01160 12001.m06763 protein chaperone protein dnaJ 20, chloroplast precursor, putative, expressed seq=cds; coord=3:32779567..32782508:-1; parent_gene=GRMZM2G170307
	Zm00001d022036		-2.50196	0.000120001
	Zm00001d038161		-2.51193	7.88017e-06
	Zm00001d013296	GRMZM2G051270	-2.51426	1.74241e-06		14.1 S-assimilation.ATPS	highly similar to ( 582) AT4G14680 | Symbols: APS3 | APS3; sulfate adenylyltransferase (ATP) | chr4:8413443-8415311 REVERSEhighly similar to ( 687) loc_os03g53230 12003.m10296 protein bifunctional 3-phosphoadenosine 5-phosphosulfate synthetase, putative, expressed seq=cds; coord=5:7702336..7706201:1; parent_gene=GRMZM2G051270
	Zm00001d039496	GRMZM2G001875	-2.53044	0.0261706	myb131	27.3.25 RNA.regulation of transcription.MYB domain transcription factor family	weakly similar to ( 199) AT5G57620 | Symbols: MYB36, AtMYB36 | MYB36 (myb domain protein 36); DNA binding / transcription factor | chr5:23334904-23336388 FORWARDweakly similar to ( 164) MYB4_ORYSA Myb-related protein Myb4 (OsMyb4) (Transcription factor RLTR1) - Oryza sativa (Rice)moderately similar to ( 242) loc_os01g09590 12001.m07584 protein typical P-type R2R3 Myb protein, putative, expressed …
	Zm00001d049995	GRMZM2G568636	-2.53353	0.0205971	nnr1	12.1.1 N-metabolism.nitrate metabolism.NR	nearly identical (1263) AT1G77760 | Symbols: NIA1, GNR1, NR1 | NIA1 (NITRATE REDUCTASE 1); nitrate reductase | chr1:29236005-29239367 REVERSEnearly identical (1660) NIA1_ORYSA Nitrate reductase [NADH] 1 (EC 1.7.1.1) (NR1) - Oryza sativa (Rice)nearly identical (1660) loc_os08g36480 12008.m07637 protein nitrate reductase 1, putative, expressed seq=cds; coord=4:56308168..56313225:1; parent_gene=GRMZ…
	Zm00001d052180	GRMZM2G370777	-2.54581	1.23558e-08	ZmMADS72	27.3.24 RNA.regulation of transcription.MADS box transcription factor family	weakly similar to ( 164) AT2G22540 | Symbols: SVP, AGL22 | SVP (SHORT VEGETATIVE PHASE); transcription factor/ translation repressor, nucleic acid binding | chr2:9580417-9583603 FORWARDmoderately similar to ( 241) MAD22_ORYSA MADS-box transcription factor 22 (OsMADS22) - Oryza sativa (Rice)moderately similar to ( 241) loc_os02g52340 12002.m10265 protein MADS-box transcription factor 22, putative,…
	Zm00001d018362	GRMZM2G318635	-2.5475	3.09732e-06		35.2 not assigned.unknown	nearly identical (1489) AT4G28080 | Symbols: | binding | chr4:13948993-13957840 REVERSEnearly identical (1288) loc_os04g55230 12004.m10415 protein ataxin-2 C-terminal region family protein, expressed seq=cds; coord=5:213291570..213301733:-1; parent_gene=GRMZM2G318635
	Zm00001d033898	GRMZM2G396114	-2.54862	3.20995e-06	ZmHB36	27.3.22 RNA.regulation of transcription.HB,Homeobox transcription factor family	moderately similar to ( 378) AT2G23760 | Symbols: BLH4, SAW2 | BLH4 (BEL1-LIKE HOMEODOMAIN 4); DNA binding / transcription factor | chr2:10107951-10112736 REVERSEhighly similar to ( 771) loc_os03g52239 12003.m101484 protein homeodomain protein JUBEL1, putative, expressed seq=cds; coord=1:273091163..273101408:-1; parent_gene=GRMZM2G396114
	Zm00001d009939	GRMZM2G057116	-2.56011	0.0229866	wrky34	27.3.32 RNA.regulation of transcription.WRKY domain transcription factor family	very weakly similar to (87.8) loc_os05g09020 12005.m27728 protein OsWRKY67 - Superfamily of rice TFs having WRKY and zinc finger domains, expressed seq=cds; coord=8:88963985..88965293:-1; parent_gene=GRMZM2G057116
	Zm00001d002799		-2.57388	0.00520138
	Zm00001d027957	GRMZM2G059102	-2.57436	7.68846e-05	mads68	27.3.24 RNA.regulation of transcription.MADS box transcription factor family	moderately similar to ( 222) AT2G22540 | Symbols: SVP, AGL22 | SVP (SHORT VEGETATIVE PHASE); transcription factor/ translation repressor, nucleic acid binding | chr2:9580417-9583603 FORWARDmoderately similar to ( 330) MAD47_ORYSA MADS-box transcription factor 47 (OsMADS47) - Oryza sativa (Rice)moderately similar to ( 345) loc_os03g08754 12003.m35564 protein MADS-box transcription factor 47, putat…
	Zm00001d015905		-2.57609	5.77415e-05
	Zm00001d008248	GRMZM2G464491	-2.57665	0.00100084		35.2 not assigned.unknown	nearly identical (1458) loc_os01g16880 12001.m08284 protein expressed protein seq=cds; coord=8:2422996..2428668:1; parent_gene=GRMZM2G464491
	Zm00001d036123	GRMZM2G163798	-2.58128	0.000779193		33.99 development.unspecified	moderately similar to ( 263) AT3G18200 | Symbols: | nodulin MtN21 family protein | chr3:6234509-6235531 REVERSEmoderately similar to ( 311) loc_os01g02870 12001.m06926 protein nodulin-like protein, putative, expressed seq=cds; coord=6:70442133..70444531:-1; parent_gene=GRMZM2G163798
	Zm00001d046530		-2.59414	2.27947e-06
	Zm00001d039241		-2.59776	0.00497825
	Zm00001d010596	GRMZM2G162109	-2.61018	0.0161564		30.11 signalling.light	moderately similar to ( 217) AT1G07090 | Symbols: LSH6 | LSH6 (LIGHT SENSITIVE HYPOCOTYLS 6) | chr1:2174202-2174792 REVERSEmoderately similar to ( 241) loc_os05g39500 12005.m08128 protein expressed protein seq=cds; coord=8:118401123..118402532:-1; parent_gene=GRMZM2G162109
	Zm00001d048593	GRMZM2G162200	-2.61827	3.96947e-05	rca1
	Zm00001d003144		-2.62336	0.0143784
	Zm00001d031727	GRMZM2G175423	-2.62481	3.20995e-06	sodh1	3.3 minor CHO metabolism.sugar alcohols	highly similar to ( 540) AT5G51970 | Symbols: | sorbitol dehydrogenase, putative / L-iditol 2-dehydrogenase, putative | chr5:21111820-21113284 FORWARDhighly similar to ( 619) loc_os08g43190 12008.m08293 protein sorbitol dehydrogenase, putative, expressed seq=cds; coord=1:197267922..197271011:1; parent_gene=GRMZM2G175423
	Zm00001d027431	GRMZM2G159431	-2.64491	8.40668e-05	ZmHB51	27.3.22 RNA.regulation of transcription.HB,Homeobox transcription factor family	moderately similar to ( 382) AT1G62990 | Symbols: KNAT7, IXR11 | KNAT7 (KNOTTED-LIKE HOMEOBOX OF ARABIDOPSIS THALIANA 7); DNA binding / transcription activator/ transcription factor | chr1:23337468-23340348 FORWARDmoderately similar to ( 375) HD1_BRANA Homeobox protein HD1 - Brassica napus (Rape)moderately similar to ( 488) loc_os03g03164 12003.m35560 protein homeobox protein HD1, putative, expre…
	Zm00001d049286	GRMZM2G162829	-2.65373	0.0166365		30.2.11 signalling.receptor kinases.leucine rich repeat XI	highly similar to ( 662) AT3G47110 | Symbols: | leucine-rich repeat transmembrane protein kinase, putative | chr3:17347103-17350296 REVERSEmoderately similar to ( 375) RPK1_IPONI Receptor-like protein kinase precursor (EC 2.7.11.1) - Ipomoea nil (Japanese morning glory) (Pharbitis nil)nearly identical (1069) loc_os06g45630 12006.m09091 protein ATP binding protein, putative, expressed seq=cds; coo…
	Zm00001d016285	GRMZM2G176206	-2.65476	0.000320569		30.2.11 signalling.receptor kinases.leucine rich repeat XI	highly similar to ( 757) AT5G25930 | Symbols: | leucine-rich repeat family protein / protein kinase family protein | chr5:9050880-9053978 FORWARDmoderately similar to ( 363) RPK1_IPONI Receptor-like protein kinase precursor (EC 2.7.11.1) - Ipomoea nil (Japanese morning glory) (Pharbitis nil)nearly identical (1197) loc_os02g13510 12002.m06597 protein receptor-like protein kinase 5 precursor, putat…
	Zm00001d033710	GRMZM2G004106	-2.66934	0.0431869		26.19 misc.plastocyanin-like	weakly similar to ( 138) AT2G02850 | Symbols: ARPN | ARPN (PLANTACYANIN); copper ion binding / electron carrier | chr2:826630-827720 REVERSEweakly similar to ( 153) BABL_LILLO Chemocyanin precursor (Basic blue protein) (Plantacyanin) - Lilium longiflorum (Trumpet lily)weakly similar to ( 178) loc_os03g50160 12003.m10011 protein chemocyanin precursor, putative, expressed seq=cds; coord=1:267153118…
	Zm00001d021791	GRMZM2G008309	-2.68175	0.00228765		35.2 not assigned.unknown	weakly similar to ( 131) AT1G61260 | Symbols: | unknown protein | chr1:22593756-22594986 REVERSEmoderately similar to ( 238) loc_os07g37620 12007.m08012 protein fiber expressed protein, putative, expressed seq=cds; coord=7:157680011..157681536:-1; parent_gene=GRMZM2G008309
	Zm00001d043615	GRMZM2G150450	-2.68497	0.00168931	umc2273	15.2 metal handling.binding, chelation and storage	weakly similar to ( 117) AT3G24450 | Symbols: | copper-binding family protein | chr3:8880286-8881611 REVERSEweakly similar to ( 186) loc_os01g52160 12001.m11390 protein metal ion binding protein, putative, expressed seq=cds; coord=3:202068540..202070957:1; parent_gene=GRMZM2G150450
	Zm00001d013276		-2.6982	1.44387e-05
	Zm00001d008343	GRMZM2G154893	-2.70409	0.0308839		35.2 not assigned.unknown
	Zm00001d052229	GRMZM2G029323	-2.70807	1.04364e-07	ereb17	27.3.3 RNA.regulation of transcription.AP2/EREBP, APETALA2/Ethylene-responsive element binding protein family	weakly similar to ( 129) AT1G22190 | Symbols: | AP2 domain-containing transcription factor, putative | chr1:7836245-7837030 FORWARDmoderately similar to ( 273) loc_os02g51670 12002.m10198 protein AP2 domain-containing protein, putative, expressed seq=cds; coord=4:181057725..181059564:-1; parent_gene=GRMZM2G029323
	Zm00001d011297	GRMZM2G065829	-2.71247	0.000743176	mybr35	27.3.26 RNA.regulation of transcription.MYB-related transcription factor family	weakly similar to ( 150) AT3G16350 | Symbols: | myb family transcription factor | chr3:5547828-5549397 FORWARDmoderately similar to ( 277) loc_os01g41900 12001.m43086 protein MCB2 protein, putative, expressed seq=cds; coord=8:141912013..141913816:1; parent_gene=GRMZM2G065829
	Zm00001d042349	GRMZM2G038512	-2.71981	8.01866e-05		35.2 not assigned.unknown	moderately similar to ( 364) AT4G18530 | Symbols: | unknown protein | chr4:10217749-10220285 FORWARDhighly similar to ( 524) loc_os01g69050 12001.m150824 protein lysine ketoglutarate reductase trans-splicing related 1, putative, expressed seq=cds; coord=3:160899180..160902573:-1; parent_gene=GRMZM2G038512
	Zm00001d029853	GRMZM2G053720	-2.72049	0.000190621	pza03240	13.2.2.2 amino acid metabolism.degradation.glutamate family.proline	weakly similar to ( 197) AT5G38710 | Symbols: | proline oxidase, putative / osmotic stress-responsive proline dehydrogenase, putative | chr5:15501340-15503899 FORWARDmoderately similar to ( 282) loc_os10g40360 12010.m06805 protein proline oxidase, mitochondrial precursor, putative, expressed seq=cds; coord=1:88341353..88342761:1; parent_gene=GRMZM2G053720
	Zm00001d036439	GRMZM2G365961	-2.72167	8.5221e-07	pzb01009	13.1.6.4.1 amino acid metabolism.synthesis.aromatic aa.tyrosine.arogenate dehydrogenase \& prephenate dehydrogenase	moderately similar to ( 333) AT1G15710 | Symbols: | prephenate dehydrogenase family protein | chr1:5404505-5405581 FORWARDmoderately similar to ( 437) loc_os06g49520 12006.m09476 protein arogenate dehydrogenase isoform 2, putative, expressed seq=cds; coord=6:85796094..85797825:1; parent_gene=GRMZM2G365961
	Zm00001d050872	GRMZM2G106752	-2.72299	0.0124087		20.1 stress.biotic	highly similar to ( 558) AT5G64550 | Symbols: | loricrin-related | chr5:25801794-25803698 REVERSEhighly similar to ( 800) loc_os02g36590 12002.m100247 protein expressed protein seq=cds; coord=4:124927190..124931744:1; parent_gene=GRMZM2G106752
	Zm00001d047356		-2.72339	0.019867
	Zm00001d035401	GRMZM5G856011	-2.72457	0.00946896		30.2.17 signalling.receptor kinases.DUF 26	moderately similar to ( 435) AT4G23180 | Symbols: CRK10, RLK4 | CRK10 (CYSTEINE-RICH RLK10); ATP binding / kinase/ protein kinase/ protein serine/threonine kinase/ protein tyrosine kinase | chr4:12138171-12140780 FORWARDweakly similar to ( 181) PSKR_DAUCA Phytosulfokine receptor precursor (EC 2.7.11.1) (Phytosulfokine LRR receptor kinase) - Daucus carota (Carrot)highly similar to ( 810) loc_os07g…
	Zm00001d025846	GRMZM5G810727	-2.7335	0.00154742	umc1930	26.3 misc.gluco-, galacto- and mannosidases	moderately similar to ( 497) AT4G21760 | Symbols: BGLU47 | BGLU47 (Beta-glucosidase 47); catalytic/ cation binding / hydrolase, hydrolyzing O-glycosyl compounds | chr4:11561229-11563871 FORWARDmoderately similar to ( 339) BGLC_MAIZE Beta-glucosidase, chloroplast precursor (EC 3.2.1.21) (Gentiobiase) (Cellobiase) (Beta-D-glucoside glucohydrolase) - Zea mays (Maize)highly similar to ( 626) loc_os04…
	Zm00001d019936	GRMZM2G032807	-2.73884	0.00240382		35.2 not assigned.unknown	weakly similar to ( 112) loc_os09g09930 12009.m04258 protein heavy metal-associated domain containing protein, expressed seq=cds; coord=7:75137287..75138492:1; parent_gene=GRMZM2G032807
	Zm00001d028949	GRMZM2G174896	-2.74465	3.67727e-05	cipk3	29.4 protein.postranslational modification	highly similar to ( 552) AT5G21326 | Symbols: | protein kinase family protein / NAF domain-containing protein | chr5:7218081-7221743 FORWARDhighly similar to ( 725) CIPK1_ORYSA CIPK-like protein 1 (EC 2.7.11.1) (OsCK1) - Oryza sativa (Rice)highly similar to ( 725) loc_os03g20380 12003.m35603 protein CIPK-like protein 1, putative, expressed seq=cds; coord=1:52150727..52155845:-1; parent_gene=GRMZM…
	Zm00001d051288	GRMZM2G006219	-2.74474	0.0340773		31.4 cell.vesicle transport	weakly similar to ( 190) AT2G45140 | Symbols: PVA12 | PVA12 (PLANT VAP HOMOLOG 12); structural molecule | chr2:18611029-18612971 FORWARDmoderately similar to ( 261) loc_os02g42940 12002.m09329 protein VAP27, putative, expressed seq=cds; coord=4:148424008..148427634:-1; parent_gene=GRMZM2G006219
	Zm00001d021653	GRMZM2G009223	-2.74694	1.14422e-10		1.5.1 PS.carbon concentrating mechanism.C4	moderately similar to ( 484) AT1G61800 | Symbols: GPT2 | GPT2; antiporter/ glucose-6-phosphate transmembrane transporter | chr1:22824527-22826459 FORWARDmoderately similar to ( 227) TPT_PEA Triose phosphate/phosphate translocator, chloroplast precursor (cTPT) (p36) (E30) - Pisum sativum (Garden pea)highly similar to ( 545) loc_os07g34006 12007.m07659 protein glucose-6-phosphate/phosphate transloc…
	Zm00001d048479	GRMZM2G171466	-2.7525	3.91194e-05		29.2.4 protein.synthesis.elongation	weakly similar to ( 172) AT3G49470 | Symbols: NACA2 | NACA2 (NASCENT POLYPEPTIDE-ASSOCIATED COMPLEX SUBUNIT ALPHA-LIKE PROTEIN 2) | chr3:18341072-18342273 FORWARDmoderately similar to ( 207) loc_os03g02960 12003.m05834 protein nascent polypeptide-associated complex alpha subunit-like protein, putative, expressed seq=cds; coord=9:153847702..153849272:-1; parent_gene=GRMZM2G171466
	Zm00001d014625		-2.75851	0.0323454
	Zm00001d029075	GRMZM2G044038	-2.7647	4.19567e-07		29.4 protein.postranslational modification	moderately similar to ( 499) AT5G58380 | Symbols: CIPK10, PKS2, SIP1, SNRK3.8 | SIP1 (SOS3-INTERACTING PROTEIN 1); ATP binding / kinase/ protein kinase/ protein serine/threonine kinase | chr5:23597092-23598531 REVERSEmoderately similar to ( 398) CIPK1_ORYSA CIPK-like protein 1 (EC 2.7.11.1) (OsCK1) - Oryza sativa (Rice)highly similar to ( 615) loc_os03g22050 12003.m101334 protein CBL-interacting …
	Zm00001d048710	GRMZM2G085661	-2.77044	1.06354e-07	bx2	26.1 misc.misc2	moderately similar to ( 293) AT3G26300 | Symbols: CYP71B34 | CYP71B34; electron carrier/ heme binding / iron ion binding / monooxygenase/ oxygen binding | chr3:9639199-9640866 REVERSEhighly similar to ( 848) C71C4_MAIZE Cytochrome P450 71C4 (EC 1.14.-.-) (Benzoxazineless 2) - Zea mays (Maize)highly similar to ( 573) loc_os08g01510 12008.m04299 protein cytochrome P450 71C4, putative, expressed seq…
	Zm00001d018962	GRMZM2G030350	-2.77074	5.8887e-08		35.2 not assigned.unknown	weakly similar to ( 179) AT2G38820 | Symbols: | unknown protein | chr2:16222271-16223393 FORWARDmoderately similar to ( 315) loc_os03g58230 12003.m10734 protein plant-specific domain TIGR01615 family protein, expressed seq=cds; coord=7:10549446..10551211:1; parent_gene=GRMZM2G030350
	Zm00001d024763	GRMZM2G028104	-2.78153	9.92259e-07	umc1739	35.2 not assigned.unknown	moderately similar to ( 264) AT3G62160 | Symbols: | transferase family protein | chr3:23014333-23015808 REVERSEvery weakly similar to (87.8) HCBT3_DIACA Anthranilate N-benzoyltransferase protein 3 (EC 2.3.1.144) (Anthranilate N-hydroxycinnamoyl/benzoyltransferase 3) - Dianthus caryophyllus (Carnation) (Clove pink)highly similar to ( 568) loc_os05g04584 12005.m04991 protein 3-N-debenzoyl-2-deoxyta…
	Zm00001d021577		-2.78701	0.0489002
	Zm00001d040627	GRMZM2G047616	-2.78767	0.000131593	nc1	34.14 transport.unspecified cations	moderately similar to ( 290) AT4G10310 | Symbols: HKT1, ATHKT1 | HKT1 (HIGH-AFFINITY K+ TRANSPORTER 1); sodium ion transmembrane transporter | chr4:6392008-6395667 FORWARDmoderately similar to ( 480) HKT8_ORYSA Cation transporter HKT8 (OsHKT8) - Oryza sativa (Rice)moderately similar to ( 480) loc_os01g20160 12001.m08551 protein cation transporter HKT8, putative, expressed seq=cds; coord=3:5502818…
	Zm00001d036965	GRMZM2G064382	-2.81281	1.14689e-05		34.12 transport.metal	moderately similar to ( 338) AT1G10970 | Symbols: ZIP4, ATZIP4 | ZIP4 (ZINC TRANSPORTER 4 PRECURSOR); cation transmembrane transporter/ copper ion transmembrane transporter | chr1:3665201-3666933 REVERSEmoderately similar to ( 434) loc_os06g37010 12006.m08236 protein zinc transporter 4, chloroplast precursor, putative, expressed seq=cds; coord=6:104265607..104268776:-1; parent_gene=GRMZM2G064382
	Zm00001d048703	GRMZM2G172491	-2.82559	2.03412e-06	bx4	26.1 misc.misc2	moderately similar to ( 326) AT3G48290 | Symbols: CYP71A24 | CYP71A24; electron carrier/ heme binding / iron ion binding / monooxygenase/ oxygen binding | chr3:17882590-17884134 FORWARDhighly similar to ( 972) C71C1_MAIZE Cytochrome P450 71C1 (EC 1.14.-.-) (Benzoxazineless 4) - Zea mays (Maize)moderately similar to ( 491) loc_os08g01490 12008.m04297 protein cytochrome P450 71C4, putative, express…
	Zm00001d011422		-2.82582	0.00980092
	Zm00001d020257	GRMZM2G086066	-2.82721	0.00265195		15.2 metal handling.binding, chelation and storage	weakly similar to ( 155) AT4G39700 | Symbols: | heavy-metal-associated domain-containing protein / copper chaperone (CCH)-related | chr4:18424265-18424906 FORWARDmoderately similar to ( 207) loc_os09g20000 12009.m05207 protein metal ion binding protein, putative, expressed seq=cds; coord=7:99384829..99386078:1; parent_gene=GRMZM2G086066
	Zm00001d047799	GRMZM2G366532	-2.84112	0.0228624		20.2.1 stress.abiotic.heat	nearly identical (1013) AT5G02500 | Symbols: HSC70-1, HSP70-1, AT-HSC70-1, HSC70 | HSC70-1 (HEAT SHOCK COGNATE PROTEIN 70-1); ATP binding | chr5:554055-556334 REVERSEnearly identical (1039) HSP7C_PETHY Heat shock cognate 70 kDa protein - Petunia hybrida (Petunia)nearly identical (1081) loc_os03g16920 12003.m07124 protein heat shock cognate 70 kDa protein, putative, expressed seq=cds; coord=9:1395…
	Zm00001d038352	GRMZM5G856297	-2.84216	0.000908101		35.2 not assigned.unknown	weakly similar to ( 169) loc_os05g38040 12005.m27863 protein expressed protein seq=cds; coord=6:150889711..150892897:-1; parent_gene=GRMZM5G856297
	Zm00001d022517	GRMZM2G181605	-2.85114	0.0399539	nactf2	33.99 development.unspecified	moderately similar to ( 241) AT5G07680 | Symbols: ANAC080 | ANAC080 (ARABIDOPSIS NAC DOMAIN CONTAINING PROTEIN 80); transcription factor | chr5:2436134-2437322 FORWARDmoderately similar to ( 230) NAC77_ORYSA NAC domain-containing protein 77 (ONAC077) (ONAC300) - Oryza sativa (Rice)moderately similar to ( 298) loc_os07g48550 12007.m09066 protein NAC domain-containing protein 21/22, putative, expre…
	Zm00001d028562	GRMZM2G306732	-2.85969	0.000138215		1.3.7 PS.calvin cycle.FBPase	highly similar to ( 585) AT3G54050 | Symbols: | fructose-1,6-bisphosphatase, putative / D-fructose-1,6-bisphosphate 1-phosphohydrolase, putative / FBPase, putative | chr3:20016951-20018527 FORWARDhighly similar to ( 647) F16P1_ORYSA Fructose-1,6-bisphosphatase, chloroplast precursor (EC 3.1.3.11) (D-fructose-1,6-bisphosphate 1-phosphohydrolase) (FBPase) - Oryza sativa (Rice)highly similar to ( 64…
	Zm00001d044138	GRMZM2G105604	-2.86882	0.000351804	sum1	19.30 tetrapyrrole synthesis.uroporphyrin-III C-methyltransferase	moderately similar to ( 434) AT5G40850 | Symbols: UPM1 | UPM1 (UROPHORPHYRIN METHYLASE 1); uroporphyrin-III C-methyltransferase | chr5:16367205-16368724 FORWARDmoderately similar to ( 279) loc_os01g44050 12001.m10664 protein siroheme synthase, putative, expressed seq=cds; coord=3:216593144..216597291:-1; parent_gene=GRMZM2G105604
	Zm00001d016070	GRMZM2G063162	-2.87012	0.0334228	bnl(pho80)	20.2.1 stress.abiotic.heat	weakly similar to ( 171) AT2G46240 | Symbols: BAG6, ATBAG6 | BAG6 (BCL-2-ASSOCIATED ATHANOGENE 6); calmodulin binding / protein binding | chr2:18986586-18989827 FORWARDweakly similar to ( 116) loc_os02g15930 12002.m06836 protein expressed protein seq=cds; coord=5:139354218..139362057:-1; parent_gene=GRMZM2G063162
	Zm00001d017333	GRMZM2G393673	-2.87656	0.0231217		29.5.5 protein.degradation.serine protease	highly similar to ( 607) AT5G23210 | Symbols: SCPL34 | SCPL34; serine-type carboxypeptidase | chr5:7811625-7814608 FORWARDmoderately similar to ( 452) CBP2_HORVU Serine carboxypeptidase 2 precursor (EC 3.4.16.6) (Serine carboxypeptidase II) (Carboxypeptidase D) (CP-MII) [Contains: Serine carboxypeptidase 2 chain A (Serine carboxypeptidase II chain A); Serine carboxypeptidase 2 chain B (Serine cah…
	Zm00001d014614	GRMZM2G026980	-2.88692	0.00473853	xet1	10.7 cell wall.modification	moderately similar to ( 353) AT4G25810 | Symbols: XTR6, XTH23 | XTR6 (XYLOGLUCAN ENDOTRANSGLYCOSYLASE 6); hydrolase, acting on glycosyl bonds / hydrolase, hydrolyzing O-glycosyl compounds / xyloglucan:xyloglucosyl transferase | chr4:13128694-13129715 FORWARDmoderately similar to ( 323) BRU1_SOYBN Brassinosteroid-regulated protein BRU1 precursor - Glycine max (Soybean)moderately similar to ( 422) …
	Zm00001d013331	GRMZM2G065896	-2.89151	0.00643207	zim2	27.3.9 RNA.regulation of transcription.C2C2(Zn) GATA transcription factor family	weakly similar to ( 169) AT1G51600 | Symbols: ZML2, TIFY2A | TIFY2A; sequence-specific DNA binding / transcription factor/ zinc ion binding | chr1:19133176-19135252 FORWARDmoderately similar to ( 357) loc_os03g52450 12003.m10221 protein GATA transcription factor 25, putative, expressed seq=cds; coord=5:8451980..8456931:-1; parent_gene=GRMZM2G065896
	Zm00001d020064	GRMZM2G149295	-2.93011	0.0195614		35.2 not assigned.unknown	weakly similar to ( 165) AT3G58670 | Symbols: | unknown protein | chr3:21703693-21705314 REVERSEmoderately similar to ( 239) loc_os09g14700 12009.m04733 protein cupin, RmlC-type, putative, expressed seq=cds; coord=7:86800636..86802425:-1; parent_gene=GRMZM2G149295
	Zm00001d013560		-2.93027	0.0149563
	Zm00001d032613	GRMZM2G103929	-2.93993	0.000243588		30.2.3 signalling.receptor kinases.leucine rich repeat III	moderately similar to ( 259) AT2G26730 | Symbols: | leucine-rich repeat transmembrane protein kinase, putative | chr2:11388621-11391286 FORWARDweakly similar to ( 135) PSKR_DAUCA Phytosulfokine receptor precursor (EC 2.7.11.1) (Phytosulfokine LRR receptor kinase) - Daucus carota (Carrot)highly similar to ( 753) loc_os10g35040 12010.m06327 protein receptor kinase, putative, expressed seq=cds; coor…
	Zm00001d002514		-2.9454	0.0114767
	Zm00001d030767	GRMZM2G076989	-2.9538	0.0283662		35.2 not assigned.unknown
	Zm00001d003356	GRMZM2G119975	-2.95881	0.0292056		35.2 not assigned.unknown
	Zm00001d016396	GRMZM2G011160	-2.96157	0.00832251		34.16 transport.ABC transporters and multidrug resistance systems	moderately similar to ( 453) AT3G47780 | Symbols: ATATH6, ATH6 | ATATH6; ATPase, coupled to transmembrane movement of substances / transporter | chr3:17624500-17628972 FORWARDhighly similar to ( 777) loc_os02g11960 12002.m06444 protein ATATH5, putative seq=cds; coord=5:157110577..157115719:-1; parent_gene=GRMZM2G011160
	Zm00001d020887	GRMZM2G018044	-2.96672	0.0333864		27.3.99 RNA.regulation of transcription.unclassified	moderately similar to ( 379) AT5G10770 | Symbols: | chloroplast nucleoid DNA-binding protein, putative | chr5:3403331-3405331 REVERSEhighly similar to ( 536) loc_os09g30414 12009.m06195 protein aspartic proteinase nepenthesin-2 precursor, putative, expressed seq=cds; coord=7:131442307..131444566:1; parent_gene=GRMZM2G018044
	Zm00001d007157	GRMZM2G001247	-2.96866	0.00135301		35.2 not assigned.unknown	weakly similar to ( 198) loc_os07g47750 12007.m08990 protein expressed protein seq=cds; coord=2:216665547..216666787:1; parent_gene=GRMZM2G001247
	Zm00001d017323	GRMZM2G120922	-2.97185	0.0105971		34.13 transport.peptides and oligopeptides	highly similar to ( 898) AT1G65730 | Symbols: YSL7 | YSL7 (YELLOW STRIPE LIKE 7); oligopeptide transporter | chr1:24442639-24446122 FORWARDnearly identical (1156) loc_os02g42220 12002.m09259 protein transposon protein, putative, unclassified, expressed seq=cds; coord=5:187657034..187662099:1; parent_gene=GRMZM2G120922
	Zm00001d038971	GRMZM2G085941	-2.98515	0.0102647		31.5.1 cell.cell death.plants	moderately similar to ( 248) AT4G24290 | Symbols: | FUNCTIONS IN: molecular_function unknown; INVOLVED IN: biological_process unknown; LOCATED IN: plasma membrane; EXPRESSED IN: 18 plant structures; EXPRESSED DURING: 9 growth stages; CONTAINS InterPro DOMAIN/s: Membrane attack complex component/perforin/complement C9 (InterPro:IPR001862); BEST Arabidopsis thaliana protein match is: NSL1 (necrotic…
	Zm00001d018161	GRMZM2G102959	-2.99638	0.000216221		12.1.2 N-metabolism.nitrate metabolism.nitrite reductase	highly similar to ( 862) AT2G15620 | Symbols: NIR1, NIR, ATHNIR | NIR1 (NITRITE REDUCTASE 1); ferredoxin-nitrate reductase/ nitrite reductase (NO-forming) | chr2:6810552-6812666 FORWARDnearly identical (1051) NIR_MAIZE Ferredoxin--nitrite reductase, chloroplast precursor (EC 1.7.7.1) (Fragment) - Zea mays (Maize)highly similar to ( 974) loc_os01g25484 12001.m43466 protein ferredoxin--nitrite redu…
	Zm00001d009057	GRMZM2G026804	-2.99888	0.00318689		10.6.3 cell wall.degradation.pectate lyases and polygalacturonases	moderately similar to ( 497) AT1G02460 | Symbols: | glycoside hydrolase family 28 protein / polygalacturonase (pectinase) family protein | chr1:504897-507099 REVERSEmoderately similar to ( 263) PGLR_ACTCH Polygalacturonase precursor (EC 3.2.1.15) (PG) (Pectinase) - Actinidia chinensis (Kiwi) (Yangtao)highly similar to ( 625) loc_os01g19170 12001.m08454 protein polygalacturonase precursor, putativ…
	Zm00001d004700	GRMZM2G099867	-3.00299	3.10506e-05		26.21 misc.protease inhibitor/seed storage/lipid transfer protein (LTP) family protein	weakly similar to ( 137) AT3G53980 | Symbols: | protease inhibitor/seed storage/lipid transfer protein (LTP) family protein | chr3:19987760-19988203 REVERSEweakly similar to ( 193) loc_os05g06780 12005.m05205 protein lipid binding protein, putative, expressed seq=cds; coord=2:127959950..127960704:1; parent_gene=GRMZM2G099867
	Zm00001d003626	GRMZM2G316840	-3.00683	0.00990469	nactf76	27.3.27 RNA.regulation of transcription.NAC domain transcription factor family	weakly similar to ( 179) AT5G64530 | Symbols: ANAC104, XND1 | XND1; transcription factor | chr5:25795360-25796699 FORWARDweakly similar to ( 105) NAC48_ORYSA NAC domain-containing protein 48 (ONAC048) - Oryza sativa (Rice)moderately similar to ( 239) loc_os04g35660 12004.m08655 protein NAC domain-containing protein 18, putative, expressed seq=cds; coord=2:48822571..48824076:-1; parent_gene=GRMZM2…
	Zm00001d033316	GRMZM2G472643	-3.01583	1.80518e-06		29.4 protein.postranslational modification	moderately similar to ( 390) AT4G14580 | Symbols: CIPK4, SnRK3.3 | CIPK4 (CBL-interacting protein kinase 4); ATP binding / kinase/ protein kinase/ protein serine/threonine kinase | chr4:8367887-8369167 REVERSEmoderately similar to ( 308) CIPK1_ORYSA CIPK-like protein 1 (EC 2.7.11.1) (OsCK1) - Oryza sativa (Rice)highly similar to ( 685) loc_os03g43440 12003.m09390 protein CBL-interacting serine/th…
	Zm00001d042148	GRMZM2G050997	-3.01703	0.00288711	cko2	17.4.1 hormone metabolism.cytokinin.synthesis-degradation	highly similar to ( 652) AT2G41510 | Symbols: ATCKX1, CKX1 | CKX1 (CYTOKININ OXIDASE/DEHYDROGENASE 1); cytokinin dehydrogenase | chr2:17314626-17316861 FORWARDmoderately similar to ( 404) CKX1_MAIZE Cytokinin dehydrogenase 1 precursor (EC 1.5.99.12) (Cytokinin oxidase 1) (CKO 1) (COX 1) (ZmCKX1) - Zea mays (Maize)highly similar to ( 865) loc_os01g71310 12001.m13174 protein cytokinin dehydrogenase…
	Zm00001d019228	GRMZM2G093276	-3.0174	4.27847e-06		34.12 transport.metal	moderately similar to ( 207) AT4G19680 | Symbols: IRT2 | IRT2; iron ion transmembrane transporter/ zinc ion transmembrane transporter | chr4:10703385-10704621 FORWARDmoderately similar to ( 393) loc_os07g12890 12007.m28960 protein ZIP zinc/iron transport family protein, expressed seq=cds; coord=7:21798962..21800971:-1; parent_gene=GRMZM2G093276
	Zm00001d036534	GRMZM2G474777	-3.02106	0.0114745		30.2.11 signalling.receptor kinases.leucine rich repeat XI	highly similar to ( 877) AT1G72300 | Symbols: | leucine-rich repeat transmembrane protein kinase, putative | chr1:27217679-27220966 REVERSEhighly similar to ( 739) PSKR_DAUCA Phytosulfokine receptor precursor (EC 2.7.11.1) (Phytosulfokine LRR receptor kinase) - Daucus carota (Carrot)nearly identical (1466) loc_os06g47650 12006.m09291 protein phytosulfokine receptor precursor, putative, expressed …
	Zm00001d044508	GRMZM2G352866	-3.0355	0.0141501		30.2.17 signalling.receptor kinases.DUF 26	weakly similar to ( 120) AT1G70520 | Symbols: | protein kinase family protein | chr1:26584888-26587334 REVERSEmoderately similar to ( 248) loc_os01g36790 12001.m09975 protein protein kinase, putative, expressed seq=cds; coord=3:226412631..226416028:1; parent_gene=GRMZM2G352866
	Zm00001d048611		-3.03555	0.00109626
	Zm00001d020977	GRMZM2G038931	-3.05349	0.0194613		35.2 not assigned.unknown	moderately similar to ( 207) AT4G31330 | Symbols: | unknown protein | chr4:15202354-15203151 FORWARDmoderately similar to ( 309) loc_os09g32100 12009.m06300 protein expressed protein seq=cds; coord=7:134283597..134285287:1; parent_gene=GRMZM2G038931
	Zm00001d045729	GRMZM2G060522	-3.05636	6.84557e-06		30.2.2 signalling.receptor kinases.leucine rich repeat II	weakly similar to ( 192) AT5G16000 | Symbols: NIK1 | NIK1 (NSP-INTERACTING KINASE 1); kinase | chr5:5224264-5227003 FORWARDvery weakly similar to (85.5) RPK1_IPONI Receptor-like protein kinase precursor (EC 2.7.11.1) - Ipomoea nil (Japanese morning glory) (Pharbitis nil)moderately similar to ( 215) loc_os02g49600 12002.m09994 protein BRASSINOSTEROID INSENSITIVE 1-associated receptor kinase 1 prec…
	Zm00001d015216		-3.05962	0.00198075
	Zm00001d015929	GRMZM2G061876	-3.06246	5.26179e-11		29.2.4 protein.synthesis.elongation	nearly identical (1026) AT5G13650 | Symbols: | elongation factor family protein | chr5:4397821-4402364 FORWARDweakly similar to ( 103) EF2_BETVU Elongation factor 2 (EF-2) - Beta vulgaris (Sugar beet)nearly identical (1144) loc_os02g18450 12002.m07088 protein GTP-binding protein TypA/BipA, putative, expressed seq=cds; coord=5:128783450..128798039:1; parent_gene=GRMZM2G061876
	Zm00001d010690		-3.08152	0.0042458
	Zm00001d046261	GRMZM2G036826	-3.09386	0.000143804		20.1 stress.biotic	moderately similar to ( 279) AT4G36010 | Symbols: | pathogenesis-related thaumatin family protein | chr4:17039472-17040976 REVERSEmoderately similar to ( 217) TP1A_MALDO Thaumatin-like protein 1a precursor (Allergen Mal d 2) (Mdtl1) (Pathogenesis-related protein 5a) (PR-5a) - Malus domestica (Apple) (Malus sylvestris)moderately similar to ( 325) loc_os10g05660 12010.m03970 protein thaumatin-like …
	Zm00001d016219	GRMZM2G174128	-3.09644	0.000175822		20.1 stress.biotic	moderately similar to ( 430) AT1G45616 | Symbols: AtRLP6 | AtRLP6 (Receptor Like Protein 6); protein binding | chr1:17183550-17186534 REVERSEmoderately similar to ( 203) RPK1_IPONI Receptor-like protein kinase precursor (EC 2.7.11.1) - Ipomoea nil (Japanese morning glory) (Pharbitis nil)highly similar to ( 746) loc_os12g12010 12012.m05176 protein verticillium wilt disease resistance protein precu…
	Zm00001d037232	GRMZM2G048836	-3.10004	0.0444684		29.5.7 protein.degradation.metalloprotease	highly similar to ( 850) AT5G15250 | Symbols: FTSH6, ATFTSH6 | FTSH6 (FTSH PROTEASE 6); ATP-dependent peptidase/ ATPase/ metallopeptidase/ peptidase/ zinc ion binding | chr5:4950411-4952777 REVERSEmoderately similar to ( 487) FTSH_ORYSA Cell division protease ftsH homolog, chloroplast precursor (EC 3.4.24.-) - Oryza sativa (Rice)highly similar to ( 942) loc_os06g12370 12006.m05954 protein OsFtsH6…
	Zm00001d001826	GRMZM2G084327	-3.11005	2.26798e-05		35.2 not assigned.unknown	very weakly similar to (95.5) AT1G52910 | Symbols: | unknown protein | chr1:19708114-19709128 FORWARDweakly similar to ( 136) loc_os04g58160 12004.m10699 protein fiber protein Fb34, putative, expressed seq=cds; coord=2:1542583..1544047:-1; parent_gene=GRMZM2G084327
	Zm00001d032854	GRMZM2G130904	-3.1152	0.0107385		26.12 misc.peroxidases	moderately similar to ( 352) AT5G19890 | Symbols: | peroxidase, putative | chr5:6724372-6725877 REVERSEmoderately similar to ( 281) PERX_TOBAC Lignin-forming anionic peroxidase precursor (EC 1.11.1.7) (TOPA) - Nicotiana tabacum (Common tobacco)moderately similar to ( 461) loc_os10g02070 12010.m03630 protein peroxidase N precursor, putative, expressed seq=cds; coord=1:236902800..236904496:1; paren…
	Zm00001d046937	GRMZM2G103647	-3.12564	1.12587e-08	bzip17	27.3.35 RNA.regulation of transcription.bZIP transcription factor family	weakly similar to ( 105) AT5G24800 | Symbols: ATBZIP9, BZO2H2, BZIP9 | BZIP9 (BASIC LEUCINE ZIPPER 9); DNA binding / protein heterodimerization/ transcription factor | chr5:8515259-8516541 FORWARDvery weakly similar to (87.4) CPRF2_PETCR Light-inducible protein CPRF-2 - Petroselinum crispum (Parsley) (Petroselinum hortense)moderately similar to ( 259) loc_os06g45140 12006.m32135 protein light-ind…
	Zm00001d044068	GRMZM2G426922	-3.12584	0.000363405		35.2 not assigned.unknown	moderately similar to ( 452) AT1G80310 | Symbols: | sulfate transmembrane transporter | chr1:30194951-30196345 FORWARDhighly similar to ( 649) loc_os01g45830 12001.m10783 protein sulfate transporter, putative, expressed seq=cds; coord=3:214626840..214628406:1; parent_gene=GRMZM2G426922
	Zm00001d043786	GRMZM2G146878	-3.12728	0.00370706		35.2 not assigned.unknown	weakly similar to ( 145) AT1G66840 | Symbols: | INVOLVED IN: biological_process unknown; EXPRESSED IN: 17 plant structures; EXPRESSED DURING: 11 growth stages; CONTAINS InterPro DOMAIN/s: Protein of unknown function DUF827, plant (InterPro:IPR008545); BEST Arabidopsis thaliana protein match is: PMI15 (plastid movement impaired 15) (TAIR:AT5G38150.1); Has 66436 Blast hits to 37670 proteins in 1596…
	Zm00001d008485	GRMZM2G093072	-3.14373	0.00705115		30.2.17 signalling.receptor kinases.DUF 26	moderately similar to ( 303) AT1G66980 | Symbols: | protein kinase family protein / glycerophosphoryl diester phosphodiesterase family protein | chr1:24997491-25001961 REVERSEweakly similar to ( 193) KPRO_MAIZE Putative receptor protein kinase ZmPK1 precursor (EC 2.7.11.1) - Zea mays (Maize)highly similar to ( 722) loc_os01g02350 12001.m06877 protein receptor-like kinase ARK1AS, putative, express…
	Zm00001d044106	GRMZM5G888620	-3.14449	0.00731561		26.2 misc.UDP glucosyl and glucoronyl transferases	moderately similar to ( 297) AT2G15480 | Symbols: UGT73B5 | UGT73B5 (UDP-glucosyl transferase 73B5); UDP-glucosyltransferase/ UDP-glycosyltransferase/ quercetin 3-O-glucosyltransferase/ transferase, transferring glycosyl groups | chr2:6758817-6760452 FORWARDweakly similar to ( 151) IAAG_MAIZE Indole-3-acetate beta-glucosyltransferase (EC 2.4.1.121) (IAA-Glu synthetase) ((Uridine 5'-diphosphate-gl…
	Zm00001d005814	GRMZM2G117412	-3.14786	0.00643207		1.1.1.1 PS.lightreaction.photosystem II.LHC-II	very weakly similar to (93.6) loc_os09g26810 12009.m05833 protein chlorophyll a-b binding protein, chloroplast precursor, putative, expressed seq=cds; coord=2:184011820..184012742:1; parent_gene=GRMZM2G117412
	Zm00001d015702	GRMZM2G344163	-3.14906	3.84227e-11		34.18 transport.unspecified anions	highly similar to ( 660) AT5G33280 | Symbols: | chloride channel-like (CLC) protein, putative | chr5:12549280-12552305 FORWARDhighly similar to ( 996) loc_os08g20570 12008.m06120 protein chloride channel-like protein CLC-g, putative, expressed seq=cds; coord=5:106262494..106264931:1; parent_gene=GRMZM2G344163
	Zm00001d047976	GRMZM2G074032	-3.15171	0.0425141	cchh2	27.3.11 RNA.regulation of transcription.C2H2 zinc finger family	moderately similar to ( 265) AT2G01940 | Symbols: SGR5, ATIDD15 | nucleic acid binding / transcription factor/ zinc ion binding | chr2:432652-434917 FORWARDmoderately similar to ( 338) loc_os03g13400 12003.m06785 protein zinc finger, C2H2 type family protein, expressed seq=cds; coord=9:144035603..144039324:1; parent_gene=GRMZM2G074032
	Zm00001d007750		-3.16214	0.000109571
	Zm00001d049529	GRMZM2G048297	-3.16659	0.0252458		27.3.22 RNA.regulation of transcription.HB,Homeobox transcription factor family	weakly similar to ( 119) AT1G52150 | Symbols: ATHB-15, ATHB15, CNA, ICU4 | ATHB-15; DNA binding / transcription factor | chr1:19410118-19413961 REVERSEmoderately similar to ( 210) loc_os03g01890 12003.m34764 protein rolled leaf1, putative, expressed seq=cds; coord=4:31771798..31787581:1; parent_gene=GRMZM2G048297
	Zm00001d052684		-3.18006	0.0265559
	Zm00001d032955	GRMZM2G110681	-3.18246	2.20864e-07		35.2 not assigned.unknown	weakly similar to ( 190) AT2G38820 | Symbols: | unknown protein | chr2:16222271-16223393 FORWARDmoderately similar to ( 369) loc_os10g28210 12010.m05703 protein plant-specific domain TIGR01615 family protein, expressed seq=cds; coord=1:240979155..240980655:1; parent_gene=GRMZM2G110681
	GRMZM5G813608		-3.18604	0.0280267
	Zm00001d044109	GRMZM2G099382	-3.19806	0.000252557		34.14 transport.unspecified cations	highly similar to ( 638) AT5G47560 | Symbols: ATTDT, ATSDAT, TDT | TDT (TONOPLAST DICARBOXYLATE TRANSPORTER); malate transmembrane transporter/ sodium:dicarboxylate symporter | chr5:19287895-19290347 REVERSEhighly similar to ( 820) loc_os08g39370 12008.m07918 protein tonoplast dicarboxylate transporter, putative, expressed seq=cds; coord=3:215902932..215905725:1; parent_gene=GRMZM2G099382
	Zm00001d010172	GRMZM2G322953	-3.20753	0.000400417	F16P2a	2.1.1.3 major CHO metabolism.synthesis.sucrose.FBPase	highly similar to ( 582) AT1G43670 | Symbols: | fructose-1,6-bisphosphatase, putative / D-fructose-1,6-bisphosphate 1-phosphohydrolase, putative / FBPase, putative | chr1:16468184-16470347 FORWARDhighly similar to ( 633) F16P2_SACHY Fructose-1,6-bisphosphatase, cytosolic (EC 3.1.3.11) (D-fructose-1,6-bisphosphate 1-phosphohydrolase) (FBPase) - Saccharum hybrid (Sugarcane)highly similar to ( 646) …
	Zm00001d032035	GRMZM2G089528	-3.20931	4.51225e-08		26.10 misc.cytochrome P450	moderately similar to ( 478) AT4G12320 | Symbols: CYP706A6 | CYP706A6; electron carrier/ heme binding / iron ion binding / monooxygenase/ oxygen binding | chr4:7314939-7316647 REVERSEmoderately similar to ( 308) C75A2_SOLME Flavonoid 3',5'-hydroxylase (EC 1.14.13.88) (F3'5'H) (Cytochrome P450 75A2) (CYPLXXVA2) (P-450EG1) - Solanum melongena (Eggplant) (Aubergine)highly similar to ( 709) loc_os08g…
	Zm00001d033404	GRMZM2G061101	-3.21529	2.57763e-11	hb110	27.3.22 RNA.regulation of transcription.HB,Homeobox transcription factor family	moderately similar to ( 201) AT4G08150 | Symbols: KNAT1, BP, BP1 | KNAT1 (KNOTTED-LIKE FROM ARABIDOPSIS THALIANA); transcription factor | chr4:5147969-5150610 REVERSEweakly similar to ( 198) RSH1_MAIZE Homeobox protein rough sheath 1 - Zea mays (Maize)moderately similar to ( 214) loc_os03g47016 12003.m09715 protein homeobox protein knotted-1-like 10, putative, expressed seq=cds; coord=1:257452245…
	Zm00001d035243	AC205362.4_FG002	-3.21974	1.03453e-06
	Zm00001d039685	GRMZM2G150906	-3.2355	0.00170254	rafs1	3.1.2.2 minor CHO metabolism.raffinose family.raffinose synthases.putative	highly similar to ( 965) AT5G40390 | Symbols: SIP1 | SIP1 (seed imbibition 1-like); galactinol-sucrose galactosyltransferase/ hydrolase, hydrolyzing O-glycosyl compounds | chr5:16161720-16165085 FORWARDmoderately similar to ( 489) STSYN_PEA Stachyose synthase precursor (EC 2.4.1.67) (Galactinol--raffinose galactosyltransferase) - Pisum sativum (Garden pea)nearly identical (1291) loc_os01g07530 12…
	Zm00001d011377	GRMZM2G091276	-3.23921	0.000252088		17.2.3 hormone metabolism.auxin.induced-regulated-responsive-activated	highly similar to ( 682) AT2G46370 | Symbols: JAR1, FIN219 | JAR1 (JASMONATE RESISTANT 1); ATP binding / adenylyltransferase/ catalytic/ jasmonate-amino synthetase | chr2:19034579-19036369 FORWARDhighly similar to ( 928) GH35_ORYSA Probable indole-3-acetic acid-amido synthetase GH3.5 (EC 6.3.2.-) (Auxin-responsive GH3-like protein 5) (OsGH3-5) - Oryza sativa (Rice)highly similar to ( 928) loc_os0…
	Zm00001d029620		-3.25052	3.21916e-07
	Zm00001d024252	GRMZM2G172904	-3.25671	0.00490357		29.5.11.4.3.2 protein.degradation.ubiquitin.E3.SCF.FBOX	weakly similar to ( 130) AT4G05460 | Symbols: | F-box family protein (FBL20) | chr4:2761106-2762400 REVERSEmoderately similar to ( 210) loc_os08g09450 12008.m05079 protein ubiquitin-protein ligase, putative, expressed seq=cds; coord=10:60556043..60557154:-1; parent_gene=GRMZM2G172904
	Zm00001d042727	GRMZM5G836250	-3.25858	0.000491521	F16P2b	2.1.1.3 major CHO metabolism.synthesis.sucrose.FBPase	highly similar to ( 594) AT1G43670 | Symbols: | fructose-1,6-bisphosphatase, putative / D-fructose-1,6-bisphosphate 1-phosphohydrolase, putative / FBPase, putative | chr1:16468184-16470347 FORWARDhighly similar to ( 669) F16P2_SACHY Fructose-1,6-bisphosphatase, cytosolic (EC 3.1.3.11) (D-fructose-1,6-bisphosphate 1-phosphohydrolase) (FBPase) - Saccharum hybrid (Sugarcane)highly similar to ( 642) …
	Zm00001d020533	GRMZM2G084248	-3.26698	0.00269512		30.2.11 signalling.receptor kinases.leucine rich repeat XI	highly similar to ( 657) AT2G24130 | Symbols: | leucine-rich repeat transmembrane protein kinase, putative | chr2:10258148-10261220 FORWARDmoderately similar to ( 407) PSKR_DAUCA Phytosulfokine receptor precursor (EC 2.7.11.1) (Phytosulfokine LRR receptor kinase) - Daucus carota (Carrot)nearly identical (1331) loc_os09g25540 12009.m05706 protein receptor-like protein kinase precursor, putative, e…
	Zm00001d034674	GRMZM2G055834	-3.26922	0.000142117		34.13 transport.peptides and oligopeptides	highly similar to ( 532) AT2G37900 | Symbols: | proton-dependent oligopeptide transport (POT) family protein | chr2:15864396-15866408 REVERSEhighly similar to ( 681) loc_os03g60850 12003.m101549 protein peptide transporter PTR2, putative, expressed seq=cds; coord=1:294043669..294046180:-1; parent_gene=GRMZM2G055834
	Zm00001d024700	GRMZM2G310453	-3.29542	1.91027e-05		35.2 not assigned.unknown
	Zm00001d021779	GRMZM5G862799	-3.30545	0.0472891		29.5.11.4.3.2 protein.degradation.ubiquitin.E3.SCF.FBOX	weakly similar to ( 114) loc_os07g37400 12007.m07990 protein F-box domain containing protein, expressed seq=cds; coord=7:157473500..157475364:-1; parent_gene=GRMZM5G862799
	Zm00001d016441	GRMZM2G412604	-3.30698	5.79966e-13		13.2.6.2 amino acid metabolism.degradation.aromatic aa.tyrosine	moderately similar to ( 461) AT5G36160 | Symbols: | aminotransferase-related | chr5:14233261-14235129 REVERSEvery weakly similar to (90.5) 1A12_CUCMA 1-aminocyclopropane-1-carboxylate synthase CMA101 (EC 4.4.1.14) (ACC synthase) (S-adenosyl-L-methionine methylthioadenosine-lyase) - Cucurbita maxima (Pumpkin) (Winter squash)highly similar to ( 716) loc_os02g20360 12002.m33659 protein tyrosine amin…
	Zm00001d048623	GRMZM2G048136	-3.30892	2.75618e-07	myb88	27.3.25 RNA.regulation of transcription.MYB domain transcription factor family	weakly similar to ( 115) AT5G59780 | Symbols: MYB59, ATMYB59-2 | MYB59 (MYB DOMAIN PROTEIN 59); DNA binding / transcription factor | chr5:24082425-24083255 REVERSEmoderately similar to ( 229) MYBA1_ORYSA Myb-related protein MYBAS1 - Oryza sativa (Rice)moderately similar to ( 229) loc_os11g47460 12011.m28697 protein MYB59, putative, expressed seq=cds; coord=4:1264376..1265569:1; parent_gene=GRMZM2…
	Zm00001d014919	GRMZM2G074282	-3.32403	4.78604e-05		29.5.11.4.3.1 protein.degradation.ubiquitin.E3.SCF.SKP	moderately similar to ( 211) AT5G42190 | Symbols: ASK2, SKP1B | ASK2 (ARABIDOPSIS SKP1-LIKE 2); protein binding / ubiquitin-protein ligase | chr5:16854495-16855516 REVERSEmoderately similar to ( 236) loc_os11g26910 12011.m06610 protein SKP1-like protein 1A, putative, expressed seq=cds; coord=5:66429319..66430814:-1; parent_gene=GRMZM2G074282
	Zm00001d024291	GRMZM2G151567	-3.32653	1.24901e-09		30.2.17 signalling.receptor kinases.DUF 26	highly similar to ( 667) AT1G56145 | Symbols: | leucine-rich repeat family protein / protein kinase family protein | chr1:21008225-21013934 REVERSEvery weakly similar to (94.4) RPK1_IPONI Receptor-like protein kinase precursor (EC 2.7.11.1) - Ipomoea nil (Japanese morning glory) (Pharbitis nil)nearly identical (1072) loc_os08g10300 12008.m05164 protein SHR5-receptor-like kinase, putative, express…
	Zm00001d037615	GRMZM5G842484	-3.3266	0.000228369	hmg12	27.3.62 RNA.regulation of transcription.Nucleosome/chromatin assembly factor group	highly similar to ( 649) AT3G28730 | Symbols: ATHMG, SSRP1, NFD | ATHMG (ARABIDOPSIS THALIANA HIGH MOBILITY GROUP); transcription factor | chr3:10784954-10788498 FORWARDhighly similar to ( 876) SSP1B_ORYSA FACT complex subunit SSRP1-B (Facilitates chromatin transcription complex subunit SSRP1-B) (Recombination signal sequence recognition protein 1-B) - Oryza sativa (Rice)highly similar to ( 876) …
	Zm00001d046887	GRMZM2G384661	-3.33541	0.0184814		35.2 not assigned.unknown	weakly similar to ( 110) AT5G16330 | Symbols: | NC domain-containing protein | chr5:5346163-5346977 REVERSEweakly similar to ( 129) loc_os11g41500 12011.m07991 protein conserved hypothetical protein seq=cds; coord=9:105518146..105518875:1; parent_gene=GRMZM2G384661
	Zm00001d031152		-3.35075	0.00514972
	Zm00001d020793	GRMZM2G414317	-3.35334	0.0359475		26.19 misc.plastocyanin-like	weakly similar to ( 106) AT1G22480 | Symbols: | plastocyanin-like domain-containing protein | chr1:7934232-7935054 REVERSEweakly similar to ( 112) BCP_PEA Blue copper protein precursor - Pisum sativum (Garden pea)weakly similar to ( 123) loc_os09g29390 12009.m06090 protein blue copper protein precursor, putative, expressed seq=cds; coord=7:128851482..128852569:1; parent_gene=GRMZM2G414317
	Zm00001d023559	GRMZM2G046284	-3.35355	9.09898e-07	pzb01301	1.3.6 PS.calvin cycle.aldolase	highly similar to ( 598) AT4G38970 | Symbols: | fructose-bisphosphate aldolase, putative | chr4:18163769-18165659 REVERSEhighly similar to ( 651) ALFC_ORYSA Fructose-bisphosphate aldolase, chloroplast precursor (EC 4.1.2.13) (ALDP) - Oryza sativa (Rice)highly similar to ( 651) loc_os11g07020 12011.m28744 protein fructose-bisphosphate aldolase, chloroplast precursor, putative, expressed seq=cds; c…
	Zm00001d015504	GRMZM2G360455	-3.35399	7.61536e-08	ZmOrphan341	29.4 protein.postranslational modification	highly similar to ( 546) AT4G31860 | Symbols: | protein phosphatase 2C, putative / PP2C, putative | chr4:15406685-15408589 REVERSEhighly similar to ( 626) loc_os02g08364 12002.m100028 protein protein phosphatase 2C isoform gamma, putative, expressed seq=cds; coord=5:91807061..91814398:1; parent_gene=GRMZM2G360455
	Zm00001d038442	GRMZM2G359892	-3.35928	0.000348329		30.11 signalling.light	moderately similar to ( 219) AT1G07090 | Symbols: LSH6 | LSH6 (LIGHT SENSITIVE HYPOCOTYLS 6) | chr1:2174202-2174792 REVERSEmoderately similar to ( 243) loc_os05g39500 12005.m08128 protein expressed protein seq=cds; coord=6:153198149..153199211:-1; parent_gene=GRMZM2G359892
	Zm00001d035605	GRMZM2G305856	-3.36038	1.03985e-07	myb21	27.3.25 RNA.regulation of transcription.MYB domain transcription factor family	weakly similar to ( 120) AT5G59780 | Symbols: MYB59, ATMYB59-2 | MYB59 (MYB DOMAIN PROTEIN 59); DNA binding / transcription factor | chr5:24082425-24083255 REVERSEweakly similar to ( 120) MYBA2_ORYSA Myb-related protein MYBAS2 - Oryza sativa (Rice)weakly similar to ( 132) loc_os05g02420 12005.m64200 protein expressed protein seq=cds; coord=6:34889004..34890955:-1; parent_gene=GRMZM2G305856
	Zm00001d010137	GRMZM2G019619	-3.3652	0.02287		26.4 misc.beta 1,3 glucan hydrolases	moderately similar to ( 415) AT2G27500 | Symbols: | glycosyl hydrolase family 17 protein | chr2:11752364-11753514 REVERSEmoderately similar to ( 265) E13B_WHEAT Glucan endo-1,3-beta-glucosidase precursor (EC 3.2.1.39) ((1->3)-beta-glucan endohydrolase) ((1->3)-beta-glucanase) (Beta-1,3-endoglucanase) - Triticum aestivum (Wheat)highly similar to ( 524) loc_os01g64170 12001.m150784 protein glucan e…
	Zm00001d031659	GRMZM2G043198	-3.37047	2.13521e-08	pdh2	8.1.1.1 TCA / org. transformation.TCA.pyruvate DH.E1	moderately similar to ( 241) AT5G50850 | Symbols: MAB1 | MAB1 (MACCI-BOU); catalytic/ pyruvate dehydrogenase (acetyl-transferring) | chr5:20689671-20692976 FORWARDmoderately similar to ( 233) ODPB_PEA Pyruvate dehydrogenase E1 component subunit beta, mitochondrial precursor (EC 1.2.4.1) (PDHE1-B) - Pisum sativum (Garden pea)moderately similar to ( 269) loc_os08g42410 12008.m080219 protein pyruvat…
	Zm00001d052165		-3.37315	4.15163e-09
	Zm00001d051096		-3.37503	5.56318e-06
	Zm00001d052683	GRMZM2G097297	-3.3771	1.71038e-05		16.2 secondary metabolism.phenylpropanoids	moderately similar to ( 201) AT4G35160 | Symbols: | O-methyltransferase family 2 protein | chr4:16730989-16732808 REVERSEmoderately similar to ( 414) ZRP4_MAIZE O-methyltransferase ZRP4 (EC 2.1.1.-) (OMT) - Zea mays (Maize)moderately similar to ( 416) loc_os12g25450 12012.m06370 protein O-methyltransferase ZRP4, putative, expressed seq=cds; coord=4:192916448..192918378:1; parent_gene=GRMZM2G097297
	Zm00001d015090	GRMZM2G029065	-3.38335	0.00381314		27.3.67 RNA.regulation of transcription.putative transcription regulator	weakly similar to ( 138) AT4G12080 | Symbols: | DNA-binding family protein | chr4:7239466-7241246 FORWARDmoderately similar to ( 278) loc_os02g03270 12002.m05677 protein DNA binding protein, putative, expressed seq=cds; coord=5:73035580..73041267:1; parent_gene=GRMZM2G029065
	Zm00001d047447	GRMZM2G157760	-3.39749	7.98771e-11		30.4.4 signalling.phosphinositides.phosphoinositide phospholipase C	moderately similar to ( 467) AT5G58670 | Symbols: ATPLC1, ATPLC, PLC1 | PLC1 (PHOSPHOLIPASE C 1); phospholipase C | chr5:23704457-23706751 REVERSEhighly similar to ( 532) loc_os07g49330 12007.m29351 protein phosphoinositide-specific phospholipase C, putative, expressed seq=cds; coord=9:128121880..128127627:-1; parent_gene=GRMZM2G157760
	Zm00001d020673	GRMZM2G154752	-3.40903	0.0482234		26.10 misc.cytochrome P450	moderately similar to ( 341) AT2G45570 | Symbols: CYP76C2 | CYP76C2; electron carrier/ heme binding / iron ion binding / monooxygenase/ oxygen binding | chr2:18779935-18781922 REVERSEmoderately similar to ( 273) C76A2_SOLME Cytochrome P450 76A2 (EC 1.14.-.-) (CYPLXXVIA2) (P-450EG7) - Solanum melongena (Eggplant) (Aubergine)highly similar to ( 640) loc_os09g27500 12009.m05901 protein cytochrome P4…
	Zm00001d011628		-3.41309	0.00308958
	Zm00001d006535	GRMZM2G087625	-3.41351	0.0478038		30.2.17 signalling.receptor kinases.DUF 26	moderately similar to ( 462) AT4G23180 | Symbols: CRK10, RLK4 | CRK10 (CYSTEINE-RICH RLK10); ATP binding / kinase/ protein kinase/ protein serine/threonine kinase/ protein tyrosine kinase | chr4:12138171-12140780 FORWARDweakly similar to ( 191) NORK_MEDTR Nodulation receptor kinase precursor (EC 2.7.11.1) (Does not make infections protein 2) (Symbiosis receptor-like kinase) (MtSYMRK) - Medicago t…
	Zm00001d016655	GRMZM2G020840	-3.44023	0.000254658		35.2 not assigned.unknown
	Zm00001d046170	GRMZM2G083841	-3.44685	0.0192525	pep1	1.5.1 PS.carbon concentrating mechanism.C4	nearly identical (1508) AT2G42600 | Symbols: ATPPC2 | ATPPC2 (PHOSPHOENOLPYRUVATE CARBOXYLASE 2); catalytic/ phosphoenolpyruvate carboxylase | chr2:17734541-17738679 REVERSEnearly identical (1912) CAPP1_MAIZE Phosphoenolpyruvate carboxylase 1 (EC 4.1.1.31) (PEPCase 1) (PEPC 1) - Zea mays (Maize)nearly identical (1566) loc_os02g14770 12002.m100156 protein phosphoenolpyruvate carboxylase 1, putativ…
	Zm00001d024160	GRMZM2G094352	-3.45359	0.0135282	bzip107	27.3.35 RNA.regulation of transcription.bZIP transcription factor family	moderately similar to ( 300) AT1G77920 | Symbols: | bZIP family transcription factor | chr1:29298959-29300607 FORWARDmoderately similar to ( 278) HBP1B_WHEAT Transcription factor HBP-1b(c38) - Triticum aestivum (Wheat)moderately similar to ( 356) loc_os08g07970 12008.m04934 protein transcription factor TGA4, putative, expressed seq=cds; coord=10:49982124..49985073:-1; parent_gene=GRMZM2G094352
	Zm00001d043238	GRMZM2G321839	-3.46752	0.000670753		26.12 misc.peroxidases	moderately similar to ( 276) AT1G05260 | Symbols: RCI3, RCI3A | RCI3 (RARE COLD INDUCIBLE GENE 3); peroxidase | chr1:1529827-1531271 FORWARDmoderately similar to ( 279) PER1_ORYSA Peroxidase 1 precursor (EC 1.11.1.7) - Oryza sativa (Rice)moderately similar to ( 468) loc_os01g57730 12001.m11922 protein peroxidase 56 precursor, putative, expressed seq=cds; coord=3:189851386..189853042:1; parent_gen…
	Zm00001d008548	GRMZM2G156632	-3.49055	1.42993e-06	wip1	35.2 not assigned.unknown	weakly similar to ( 172) IBBWP_MAIZE Bowman-Birk type wound-induced proteinase inhibitor WIP1 precursor - Zea mays (Maize)weakly similar to ( 115) loc_os01g04050 12001.m07041 protein Bowman-Birk type wound-induced proteinase inhibitor WIP1 precursor, putative, expressed seq=cds; coord=8:12273514..12274222:-1; parent_gene=GRMZM2G156632
	Zm00001d015700	GRMZM2G170577	-3.49282	9.49172e-07		34.18 transport.unspecified anions	weakly similar to ( 166) AT5G49890 | Symbols: CLC-C, ATCLC-C | CLC-C (CHLORIDE CHANNEL C); anion channel/ voltage-gated chloride channel | chr5:20288489-20292143 REVERSEmoderately similar to ( 271) loc_os08g20570 12008.m06120 protein chloride channel-like protein CLC-g, putative, expressed seq=cds; coord=5:106234921..106236316:1; parent_gene=GRMZM2G170577
	Zm00001d026369	GRMZM2G097854	-3.51116	0.00014143		16.8.3 secondary metabolism.flavonoids.dihydroflavonols	moderately similar to ( 286) AT1G61720 | Symbols: BAN | BAN (BANYULS); oxidoreductase | chr1:22791326-22792757 REVERSEmoderately similar to ( 234) DFRA_MAIZE Dihydroflavonol-4-reductase (EC 1.1.1.219) (DFR) (Dihydrokaempferol 4-reductase) - Zea mays (Maize)moderately similar to ( 434) loc_os04g53850 12004.m35472 protein leucoanthocyanidin reductase, putative, expressed seq=cds; coord=10:143738326…
	Zm00001d044402		-3.51163	0.0195614
	Zm00001d031349	GRMZM2G137868	-3.52365	0.029212		13.1.1.3.11 amino acid metabolism.synthesis.central amino acid metabolism.alanine.alanine-glyoxylate aminotransferase	highly similar to ( 647) AT2G13360 | Symbols: AGT, AGT1 | AGT (ALANINE:GLYOXYLATE AMINOTRANSFERASE); alanine-glyoxylate transaminase/ serine-glyoxylate transaminase/ serine-pyruvate transaminase | chr2:5539417-5540902 REVERSEweakly similar to ( 106) SGAT_MAIZE Serine--glyoxylate aminotransferase (EC 2.6.1.45) (SGAT) (Alanine--glyoxylate aminotransferase) (EC 2.6.1.44) (AGT) (Fragments) - Zea mays…
	Zm00001d043858	GRMZM2G366520	-3.52783	0.038798		34.10 transport.nucleotides	weakly similar to ( 155) AT1G30840 | Symbols: ATPUP4 | ATPUP4; purine transmembrane transporter | chr1:10974581-10975729 FORWARDmoderately similar to ( 358) loc_os01g48800 12001.m11069 protein ATPUP11, putative, expressed seq=cds; coord=3:208714264..208715559:-1; parent_gene=GRMZM2G366520
	Zm00001d005324	GRMZM2G142544	-3.53018	5.41153e-10		29.4.1.57 protein.postranslational modification.kinase.receptor like cytoplasmatic kinase VII	moderately similar to ( 249) AT2G45910 | Symbols: | protein kinase family protein / U-box domain-containing protein | chr2:18894520-18898212 FORWARDweakly similar to ( 124) CRI4_MAIZE Putative receptor protein kinase CRINKLY4 precursor (EC 2.7.11.1) - Zea mays (Maize)highly similar to ( 779) loc_os09g39650 12009.m060077 protein ATP binding protein, putative, expressed seq=cds; coord=2:164888464..…
	Zm00001d011357	GRMZM2G153058	-3.53301	0		23.1.1.10 nucleotide metabolism.synthesis.pyrimidine.CTP synthetase	highly similar to ( 853) AT3G12670 | Symbols: emb2742 | emb2742 (embryo defective 2742); CTP synthase/ catalytic | chr3:4020351-4024086 REVERSEnearly identical (1030) loc_os01g43020 12001.m10565 protein CTP synthase, putative, expressed seq=cds; coord=8:143937613..143944853:-1; parent_gene=GRMZM2G153058
	Zm00001d010634	AC234155.1_FG002	-3.53406	0.00118369	ZmGLK25
	Zm00001d023420	GRMZM2G338454	-3.53548	5.97575e-05	pebp3	33.99 development.unspecified	weakly similar to ( 184) AT2G27550 | Symbols: ATC | ATC (ARABIDOPSIS THALIANA CENTRORADIALIS); phosphatidylethanolamine binding | chr2:11773417-11774509 FORWARDweakly similar to ( 179) CET1_TOBAC CEN-like protein 1 - Nicotiana tabacum (Common tobacco)moderately similar to ( 207) loc_os11g05470 12011.m04744 protein RCN1 - Rice Centroradialis-like1 homogous to Arabidopsis TFL1 gene, expressed seq=c…
	Zm00001d029999	GRMZM2G143858	-3.54019	0.00135549		35.2 not assigned.unknown	moderately similar to ( 308) AT2G21090 | Symbols: | pentatricopeptide (PPR) repeat-containing protein | chr2:9045695-9047488 REVERSEhighly similar to ( 642) loc_os10g41740 12010.m06933 protein pentatricopeptide repeat protein PPR868-14, putative, expressed seq=cds; coord=1:96122772..96124553:-1; parent_gene=GRMZM2G143858
	Zm00001d002039	GRMZM2G095209	-3.54492	2.35336e-05		30.2.25 signalling.receptor kinases.wall associated kinase	moderately similar to ( 439) AT1G16260 | Symbols: | protein kinase family protein | chr1:5559708-5562018 REVERSEweakly similar to ( 199) CRI4_MAIZE Putative receptor protein kinase CRINKLY4 precursor (EC 2.7.11.1) - Zea mays (Maize)highly similar to ( 934) loc_os04g55760 12004.m10467 protein OsWAK55 - OsWAK receptor-like protein kinase seq=cds; coord=2:4895421..4898764:-1; parent_gene=GRMZM2G0952…
	Zm00001d002378		-3.55977	0.023955
	Zm00001d043988	GRMZM2G453805	-3.58174	0.00347486	chn1	20.1 stress.biotic	moderately similar to ( 344) AT5G24090 | Symbols: | acidic endochitinase (CHIB1) | chr5:8143805-8145153 REVERSEmoderately similar to ( 363) CHIA_PHAAN Acidic endochitinase precursor (EC 3.2.1.14) - Phaseolus angularis (Adzuki bean) (Vigna angularis)moderately similar to ( 443) loc_os01g47070 12001.m10903 protein acidic endochitinase precursor, putative, expressed seq=cds; coord=3:212009199..21201…
	Zm00001d009938	GRMZM2G154881	-3.58496	0.0172448		26.1 misc.misc2	moderately similar to ( 285) AT3G23600 | Symbols: | dienelactone hydrolase family protein | chr3:8473833-8475655 FORWARDweakly similar to ( 184) E134_MAIZE Endo-1,3;1,4-beta-D-glucanase precursor (EC 3.2.1.-) - Zea mays (Maize)moderately similar to ( 407) loc_os05g33110 12005.m083715 protein endo-1,3;1,4-beta-D-glucanase precursor, putative, expressed seq=cds; coord=8:88889056..88893666:-1; paren…
	Zm00001d012981		-3.5938	0.00189439
	Zm00001d047153	GRMZM2G336077	-3.59607	0.000252557		30.11.1 signalling.light.COP9 signalosome AND 33.99 development.unspecified	weakly similar to ( 129) AT1G63300 | Symbols: | unknown protein | chr1:23482193-23486067 FORWARDhighly similar to ( 998) loc_os10g39950 12010.m06769 protein viral A-type inclusion protein repeat containing protein, expressed seq=cds; coord=9:118120781..118130288:1; parent_gene=GRMZM2G336077
	Zm00001d035604		-3.6018	0.0143877
	Zm00001d001824		-3.60942	0.000339037
	Zm00001d030222	GRMZM2G474602	-3.63156	8.45308e-05		35.2 not assigned.unknown
	Zm00001d027955		-3.63297	0.0075932
	Zm00001d016874	GRMZM2G331253	-3.63391	0.0279257		29.5.11.4.2 protein.degradation.ubiquitin.E3.RING	moderately similar to ( 224) AT5G60580 | Symbols: | zinc finger (C3HC4-type RING finger) family protein | chr5:24354298-24356706 FORWARDmoderately similar to ( 334) loc_os06g23274 12006.m06979 protein zinc finger, C3HC4 type family protein, expressed seq=cds; coord=5:174988527..174990580:1; parent_gene=GRMZM2G331253
	Zm00001d052810	GRMZM2G002286	-3.64406	1.14049e-05		35.2 not assigned.unknown	moderately similar to ( 369) AT3G01690 | Symbols: | EXPRESSED IN: 22 plant structures; EXPRESSED DURING: 13 growth stages; CONTAINS InterPro DOMAIN/s: Alpha/beta hydrolase fold-1 (InterPro:IPR000073); BEST Arabidopsis thaliana protein match is: unknown protein (TAIR:AT5G14390.1); Has 2954 Blast hits to 2948 proteins in 496 species: Archae - 2; Bacteria - 741; Metazoa - 618; Fungi - 134; Plants - …
	Zm00001d010360	GRMZM2G359924	-3.64701	0.0261919	iaa37	27.3.40 RNA.regulation of transcription.Aux/IAA family	weakly similar to ( 117) AT3G16500 | Symbols: PAP1, IAA26 | PAP1 (PHYTOCHROME-ASSOCIATED PROTEIN 1); transcription factor | chr3:5612801-5614208 REVERSEweakly similar to ( 146) IAA16_ORYSA Auxin-responsive protein IAA16 (Indoleacetic acid-induced protein 16) - Oryza sativa (Rice)weakly similar to ( 146) loc_os05g09480 12005.m05461 protein OsIAA16 - Auxin-responsive Aux/IAA gene family member, exp…
	Zm00001d045101		-3.6755	0.00250357
	Zm00001d006793	GRMZM2G340048	-3.68947	0.00212878		30.2.17 signalling.receptor kinases.DUF 26	highly similar to ( 503) AT4G23180 | Symbols: CRK10, RLK4 | CRK10 (CYSTEINE-RICH RLK10); ATP binding / kinase/ protein kinase/ protein serine/threonine kinase/ protein tyrosine kinase | chr4:12138171-12140780 FORWARDmoderately similar to ( 204) PSKR_DAUCA Phytosulfokine receptor precursor (EC 2.7.11.1) (Phytosulfokine LRR receptor kinase) - Daucus carota (Carrot)highly similar to ( 845) loc_os07g…
	Zm00001d026628	GRMZM2G142718	-3.70376	0.000272284	dof41	27.3.8 RNA.regulation of transcription.C2C2(Zn) DOF zinc finger family	very weakly similar to (94.0) AT5G66940 | Symbols: | Dof-type zinc finger domain-containing protein | chr5:26727989-26728666 REVERSEvery weakly similar to (90.1) PBF_MAIZE Dof zinc finger protein PBF (Prolamin box-binding factor) - Zea mays (Maize)weakly similar to ( 158) loc_os04g58190 12004.m35517 protein expressed protein seq=cds; coord=10:148408926..148410383:-1; parent_gene=GRMZM2G142718
	Zm00001d023651	GRMZM5G838435	-3.70991	2.64103e-07		26.1 misc.misc2	moderately similar to ( 312) AT4G02340 | Symbols: | epoxide hydrolase, putative | chr4:1035722-1037403 FORWARDmoderately similar to ( 439) loc_os05g19150 12005.m06318 protein epoxide hydrolase 2, putative, expressed seq=cds; coord=10:13498067..13502431:1; parent_gene=GRMZM5G838435
	Zm00001d050465	GRMZM2G132591	-3.71248	0.0107365		30.2.25 signalling.receptor kinases.wall associated kinase	moderately similar to ( 226) AT1G21230 | Symbols: WAK5 | WAK5 (WALL ASSOCIATED KINASE 5); kinase/ protein serine/threonine kinase | chr1:7429980-7432346 FORWARDweakly similar to ( 159) PSKR_DAUCA Phytosulfokine receptor precursor (EC 2.7.11.1) (Phytosulfokine LRR receptor kinase) - Daucus carota (Carrot)moderately similar to ( 443) loc_os10g09620 12010.m04304 protein OsWAK108 - OsWAK receptor-lik…
	Zm00001d021938	GRMZM2G064437	-3.71431	0	PLT5-4437	34.2 transport.sugars	highly similar to ( 578) AT3G18830 | Symbols: ATPLT5 | ATPLT5 (POLYOL TRANSPORTER 5); D-ribose transmembrane transporter/ D-xylose transmembrane transporter/ carbohydrate transmembrane transporter/ galactose transmembrane transporter/ glucose transmembrane transporter/ glycerol transmembrane transporter/ mann | chr3:6489000-6491209 REVERSEweakly similar to ( 184) STC_RICCO Sugar carrier protein C…
	Zm00001d046803	GRMZM2G152126	-3.73237	0.0197165		35.2 not assigned.unknown	weakly similar to ( 149) loc_os06g43990 12006.m08927 protein expressed protein seq=cds; coord=9:102961673..102963569:-1; parent_gene=GRMZM2G152126
	Zm00001d051094		-3.73249	8.57521e-11
	Zm00001d029736	GRMZM2G064466	-3.73249	0.0178972	hb100	27.3.22 RNA.regulation of transcription.HB,Homeobox transcription factor family	moderately similar to ( 220) AT5G41410 | Symbols: BEL1 | BEL1 (BELL 1); DNA binding / protein binding / transcription factor | chr5:16580424-16583770 FORWARDmoderately similar to ( 391) loc_os10g39030 12010.m06673 protein bell-like homeodomain protein 3, putative, expressed seq=cds; coord=1:82911725..82917101:1; parent_gene=GRMZM2G064466
	Zm00001d034467		-3.75066	0.00728112
	Zm00001d024179		-3.80963	0.0158692
	Zm00001d044401		-3.81084	0.0106433
	Zm00001d042840	GRMZM6G741210	-3.8416	8.4907e-09		none	no decription
	Zm00001d024148	GRMZM2G328908	-3.84578	1.83511e-07		35.2 not assigned.unknown	highly similar to ( 526) AT1G15980 | Symbols: NDF1 | NDF1 (NDH-DEPENDENT CYCLIC ELECTRON FLOW 1) | chr1:5489314-5491199 FORWARDhighly similar to ( 709) loc_os08g17390 12008.m05858 protein expressed protein seq=cds; coord=10:48351452..48354107:1; parent_gene=GRMZM2G328908
	Zm00001d029706	GRMZM2G028821	-3.85717	0.000352214	gst39	26.9 misc.glutathione S transferases	weakly similar to ( 155) AT1G10370 | Symbols: GST30, ATGSTU17, GST30B, ERD9 | ERD9 (EARLY-RESPONSIVE TO DEHYDRATION 9); glutathione transferase | chr1:3397274-3398273 REVERSEweakly similar to ( 169) GSTU6_ORYSA Probable glutathione S-transferase GSTU6 (EC 2.5.1.18) (28 kDa cold-induced protein) - Oryza sativa (Rice)weakly similar to ( 187) loc_os10g38340 12010.m06607 protein glutathione S-transfe…
	Zm00001d022456		-3.86179	1.03985e-07
	Zm00001d035717		-3.86298	1.57892e-06
	Zm00001d016682	GRMZM5G860214	-3.86466	0.0478038		29.5.11.4.2 protein.degradation.ubiquitin.E3.RING	very weakly similar to (83.2) loc_os11g05300 12011.m04728 protein RING-H2 finger protein ATL5D, putative, expressed seq=cds; coord=5:168446537..168448151:-1; parent_gene=GRMZM5G860214
	Zm00001d025322		-3.87516	8.15231e-05
	Zm00001d002705		-3.90142	4.15203e-12
	Zm00001d033815	GRMZM2G077147	-3.92097	0.0020032	myb77	27.3.25 RNA.regulation of transcription.MYB domain transcription factor family	moderately similar to ( 216) AT1G73410 | Symbols: ATMYB54, MYB54 | MYB54 (MYB DOMAIN PROTEIN 54); DNA binding / transcription factor | chr1:27601852-27603038 FORWARDvery weakly similar to (90.5) MYBC_MAIZE Anthocyanin regulatory C1 protein - Zea mays (Maize)moderately similar to ( 344) loc_os03g51110 12003.m10092 protein MYB52, putative, expressed seq=cds; coord=1:269641932..269643802:1; parent_g…
	Zm00001d025964	GRMZM2G396527	-3.94729	0.00807626	hb70	27.3.22 RNA.regulation of transcription.HB,Homeobox transcription factor family	weakly similar to ( 113) AT2G46680 | Symbols: ATHB-7, ATHB7 | ATHB-7 (ARABIDOPSIS THALIANA HOMEOBOX 7); transcription activator/ transcription factor | chr2:19165777-19166773 REVERSEweakly similar to ( 160) loc_os04g45810 12004.m09532 protein homeodomain-leucine zipper transcription factor TaHDZipI-1, putative, expressed seq=cds; coord=10:133725738..133726232:1; parent_gene=GRMZM2G396527
	Zm00001d043614	GRMZM2G158013	-3.97996	2.36027e-06	sfp6	34.6 transport.sulphate	highly similar to ( 686) AT3G51895 | Symbols: SULTR3;1, AST12 | SULTR3;1 (SULFATE TRANSPORTER 3;1); secondary active sulfate transmembrane transporter/ sulfate transmembrane transporter/ transporter | chr3:19251503-19255677 REVERSEmoderately similar to ( 287) NO70_SOYBN Early nodulin 70 - Glycine max (Soybean)highly similar to ( 991) loc_os01g52130 12001.m11387 protein sulfate transporter 3.5, pu…
	Zm00001d012456	GRMZM2G058024	-3.99236	0.032997		16.8.1 secondary metabolism.flavonoids.anthocyanins	moderately similar to ( 396) AT3G11180 | Symbols: | oxidoreductase, 2OG-Fe(II) oxygenase family protein | chr3:3504249-3506688 FORWARDweakly similar to ( 198) LDOX_PETHY Leucoanthocyanidin dioxygenase (EC 1.14.11.19) (LDOX) (Leucocyanidin oxygenase) (Leucoanthocyanidin hydroxylase) - Petunia hybrida (Petunia)highly similar to ( 514) loc_os01g61610 12001.m43254 protein gibberellin 20 oxidase 2, pu…
	Zm00001d014744	GRMZM2G179292	-3.99604	3.80011e-06		29.2.1.99.99 protein.synthesis.ribosomal protein.unknown.unknown	moderately similar to ( 211) AT4G19390 | Symbols: | FUNCTIONS IN: molecular_function unknown; INVOLVED IN: biological_process unknown; LOCATED IN: chloroplast; EXPRESSED IN: 23 plant structures; EXPRESSED DURING: 13 growth stages; CONTAINS InterPro DOMAIN/s: Uncharacterised conserved protein UCP022348 (InterPro:IPR016804), Uncharacterised protein family UPF0114 (InterPro:IPR005134); BEST Arabidop…
	Zm00001d022270		-4.00394	0.0294119
	Zm00001d030191	GRMZM2G131476	-4.01463	3.34712e-06	hb121	27.3.22 RNA.regulation of transcription.HB,Homeobox transcription factor family	weakly similar to ( 125) AT4G37790 | Symbols: HAT22 | HAT22; transcription factor | chr4:17768241-17769272 FORWARDweakly similar to ( 142) loc_os10g01470 12010.m03571 protein homeobox-leucine zipper protein HAT22, putative, expressed seq=cds; coord=1:109635532..109637332:-1; parent_gene=GRMZM2G131476
	Zm00001d048592		-4.03567	0.0249847
	Zm00001d014606		-4.06282	5.8887e-08
	Zm00001d041951	GRMZM2G016668	-4.06332	1.63365e-06		31.1 cell.organisation	moderately similar to ( 463) AT2G28840 | Symbols: | ankyrin repeat family protein | chr2:12378672-12380474 FORWARDhighly similar to ( 545) loc_os05g02130 12005.m04749 protein ankyrin repeat domain-containing protein 28, putative, expressed seq=cds; coord=3:144101000..144102954:-1; parent_gene=GRMZM2G016668
	Zm00001d037228	GRMZM2G137108	-4.07704	1.83147e-12	nip2b	34.19.2 transport.Major Intrinsic Proteins.TIP AND 34.19.3 transport.Major Intrinsic Proteins.NIP	moderately similar to ( 214) AT5G37810 | Symbols: NIP4;1, NLM4 | NIP4;1 (NOD26-LIKE INTRINSIC PROTEIN 4;1); water channel | chr5:15045232-15047807 FORWARDmoderately similar to ( 470) LSI1_ORYSA Silicon transporter LSI1 (Low silicon protein 1) - Oryza sativa (Rice)highly similar to ( 518) loc_os06g12310 12006.m05948 protein aquaporin NIP4.1, putative, expressed seq=cds; coord=6:112955881..11296002…
	Zm00001d044723	GRMZM2G341658	-4.10401	8.59351e-05		31.5.1 cell.cell death.plants	highly similar to ( 522) AT1G14780 | Symbols: | FUNCTIONS IN: molecular_function unknown; INVOLVED IN: biological_process unknown; LOCATED IN: cellular_component unknown; EXPRESSED IN: 13 plant structures; EXPRESSED DURING: 6 growth stages; CONTAINS InterPro DOMAIN/s: Membrane attack complex component/perforin/complement C9 (InterPro:IPR001862); BEST Arabidopsis thaliana protein match is: unknown…
	Zm00001d043075	GRMZM2G069201	-4.10676	0
	Zm00001d038163	GRMZM2G306345	-4.12891	3.74389e-11	pdk1	1.5.1 PS.carbon concentrating mechanism.C4	moderately similar to ( 329) AT4G15530 | Symbols: PPDK | PPDK (pyruvate orthophosphate dikinase); kinase/ pyruvate, phosphate dikinase | chr4:8864828-8870748 REVERSEmoderately similar to ( 375) PPDK_MAIZE Pyruvate, phosphate dikinase, chloroplast precursor (EC 2.7.9.1) (Pyruvate, orthophosphate dikinase) - Zea mays (Maize)moderately similar to ( 358) loc_os05g33570 12005.m083718 protein pyruvate,…
	Zm00001d050466	GRMZM2G132591	-4.1332	0.00493844		30.2.25 signalling.receptor kinases.wall associated kinase	moderately similar to ( 226) AT1G21230 | Symbols: WAK5 | WAK5 (WALL ASSOCIATED KINASE 5); kinase/ protein serine/threonine kinase | chr1:7429980-7432346 FORWARDweakly similar to ( 159) PSKR_DAUCA Phytosulfokine receptor precursor (EC 2.7.11.1) (Phytosulfokine LRR receptor kinase) - Daucus carota (Carrot)moderately similar to ( 443) loc_os10g09620 12010.m04304 protein OsWAK108 - OsWAK receptor-lik…
	Zm00001d011789	GRMZM2G067575	-4.2042	8.82446e-05		35.2 not assigned.unknown	very weakly similar to (83.2) loc_os01g73940 12001.m13421 protein expressed protein seq=cds; coord=8:156772301..156772998:-1; parent_gene=GRMZM2G067575
	Zm00001d051099		-4.21962	9.08365e-08
	Zm00001d006739	GRMZM2G177110	-4.2236	0.0281075	ZmLBD14	27.3.37 RNA.regulation of transcription.AS2,Lateral Organ Boundaries Gene Family	weakly similar to ( 181) AT5G67420 | Symbols: LBD37 | LBD37 (LOB DOMAIN-CONTAINING PROTEIN 37) | chr5:26904576-26905415 REVERSEmoderately similar to ( 244) loc_os07g40000 12007.m08242 protein seed specific protein Bn15D17A, putative, expressed seq=cds; coord=2:208854344..208855480:1; parent_gene=GRMZM2G177110
	Zm00001d046688		-4.23506	1.9661e-07
	Zm00001d033543		-4.25185	1.15993e-11
	Zm00001d025015	GRMZM2G177077	-4.25786	9.26684e-12		7.1.1 OPP.oxidative PP.G6PD	highly similar to ( 863) AT5G13110 | Symbols: G6PD2 | G6PD2 (GLUCOSE-6-PHOSPHATE DEHYDROGENASE 2); glucose-6-phosphate dehydrogenase | chr5:4158952-4161640 FORWARDhighly similar to ( 862) G6PDC_TOBAC Glucose-6-phosphate 1-dehydrogenase, chloroplast precursor (EC 1.1.1.49) (G6PD) - Nicotiana tabacum (Common tobacco)highly similar to ( 993) loc_os07g22350 12007.m06520 protein glucose-6-phosphate 1-…
	Zm00001d050055	GRMZM2G121928	-4.26602	0.0423423		35.2 not assigned.unknown
	Zm00001d005996	GRMZM2G329047	-4.28862	0.0261706		1.1.2.2 PS.lightreaction.photosystem I.PSI polypeptide subunits	weakly similar to ( 174) AT1G55670 | Symbols: PSAG | PSAG (PHOTOSYSTEM I SUBUNIT G) | chr1:20802874-20803356 REVERSEweakly similar to ( 196) PSAG_HORVU Photosystem I reaction center subunit V, chloroplast precursor (PSI-G) (Photosystem I 9 kDa protein) - Hordeum vulgare (Barley)moderately similar to ( 202) loc_os09g30340 12009.m06185 protein photosystem I reaction center subunit V, chloroplast pr…
	Zm00001d042258	GRMZM2G092679	-4.28914	0.000243981		35.2 not assigned.unknown	very weakly similar to (94.0) loc_os01g70340 12001.m13082 protein expressed protein seq=cds; coord=3:156052436..156059226:1; parent_gene=GRMZM2G092679
	Zm00001d042443	GRMZM2G004161	-4.29	1.79876e-08		29.5.11.4.5.2 protein.degradation.ubiquitin.E3.BTB/POZ Cullin3.BTB/POZ	weakly similar to ( 149) AT3G48360 | Symbols: BT2, ATBT2 | BT2 (BTB AND TAZ DOMAIN PROTEIN 2); protein binding / transcription factor/ transcription regulator | chr3:17908482-17910471 REVERSEmoderately similar to ( 251) loc_os01g68020 12001.m12906 protein protein binding protein, putative, expressed seq=cds; coord=3:164976036..164978606:-1; parent_gene=GRMZM2G004161
	Zm00001d021416		-4.29314	0.00553514
	Zm00001d039104	GRMZM2G062738	-4.33552	0		31.1 cell.organisation	moderately similar to ( 479) AT3G25690 | Symbols: CHUP1 | CHUP1 (CHLOROPLAST UNUSUAL POSITIONING 1) | chr3:9354061-9357757 FORWARDhighly similar to ( 682) loc_os12g01449 12012.m04148 protein expressed protein seq=cds; coord=6:165941333..165945837:-1; parent_gene=GRMZM2G062738
	Zm00001d032324	GRMZM2G097342	-4.33897	0.0195614		35.2 not assigned.unknown	weakly similar to ( 111) AT5G62900 | Symbols: | unknown protein | chr5:25248872-25249725 FORWARDweakly similar to ( 174) loc_os08g32520 12008.m07246 protein expressed protein seq=cds; coord=1:219231340..219232460:1; parent_gene=GRMZM2G097342
	Zm00001d013105	GRMZM2G027351	-4.34744	0.000109571	cdpk18	30.3 signalling.calcium	highly similar to ( 744) AT5G04870 | Symbols: CPK1, ATCPK1 | CPK1 (CALCIUM DEPENDENT PROTEIN KINASE 1); calmodulin-dependent protein kinase/ kinase | chr5:1417015-1419877 REVERSEhighly similar to ( 649) CDPK_SOYBN Calcium-dependent protein kinase SK5 (EC 2.7.11.1) (CDPK) - Glycine max (Soybean)highly similar to ( 939) loc_os03g57510 12003.m10669 protein calcium-dependent protein kinase, isoform A…
	Zm00001d013722	GRMZM2G320754	-4.38791	0.000238639	abi5	27.3.41 RNA.regulation of transcription.B3 transcription factor family	weakly similar to ( 103) AT4G33280 | Symbols: | DNA binding / transcription factor | chr4:16047357-16049310 REVERSEmoderately similar to ( 273) loc_os03g42370 12003.m09294 protein B3 DNA binding domain containing protein seq=cds; coord=5:18082116..18083944:-1; parent_gene=GRMZM2G320754
	Zm00001d034388		-4.38908	8.66469e-10
	Zm00001d053727	GRMZM2G104419	-4.39221	2.07449e-11		34.3 transport.amino acids	nearly identical (1268) AT1G15690 | Symbols: AVP1, ATAVP3, AVP-3 | AVP1; ATPase/ hydrogen-translocating pyrophosphatase | chr1:5399115-5402185 FORWARDnearly identical (1293) AVP_PHAAU Pyrophosphate-energized vacuolar membrane proton pump (EC 3.6.1.1) (Pyrophosphate-energized inorganic pyrophosphatase) (H(+)-PPase) (Vacuolar H(+)-pyrophosphatase) - Phaseolus aureus (Mung bean) (Vigna radiata)nearl…
	Zm00001d030981	GRMZM2G350793	-4.39586	1.57892e-06		30.2.11 signalling.receptor kinases.leucine rich repeat XI	highly similar to ( 627) AT3G47570 | Symbols: | leucine-rich repeat transmembrane protein kinase, putative | chr3:17527611-17530748 FORWARDmoderately similar to ( 379) RPK1_IPONI Receptor-like protein kinase precursor (EC 2.7.11.1) - Ipomoea nil (Japanese morning glory) (Pharbitis nil)highly similar to ( 805) loc_os02g13780 12002.m06624 protein receptor-like protein kinase precursor, putative seq…
	Zm00001d016625	GRMZM2G170742	-4.40101	2.96723e-09		35.2 not assigned.unknown
	Zm00001d028711	GRMZM2G017792	-4.41086	8.57521e-11	mpk3	30.6 signalling.MAP kinases	highly similar to ( 579) AT3G45640 | Symbols: ATMPK3, MPK3 | ATMPK3 (ARABIDOPSIS THALIANA MITOGEN-ACTIVATED PROTEIN KINASE 3); MAP kinase/ kinase/ protein binding / protein kinase | chr3:16756918-16758476 FORWARDhighly similar to ( 680) MPK5_ORYSA Mitogen-activated protein kinase 5 (EC 2.7.11.24) (MAP kinase 5) (OsMAPK5) (OsMAP1) (Benzothiadiazole-induced MAP kinase 1) (OsBIMK1) (MAP kinase 2) (O…
	Zm00001d023941	GRMZM2G102683	-4.4361	2.68273e-10	PLT5-2683	34.2 transport.sugars	moderately similar to ( 340) AT3G18830 | Symbols: ATPLT5 | ATPLT5 (POLYOL TRANSPORTER 5); D-ribose transmembrane transporter/ D-xylose transmembrane transporter/ carbohydrate transmembrane transporter/ galactose transmembrane transporter/ glucose transmembrane transporter/ glycerol transmembrane transporter/ mann | chr3:6489000-6491209 REVERSEweakly similar to ( 108) STA_RICCO Sugar carrier prote…
	Zm00001d014123	GRMZM2G134947	-4.4448	0.00151638	px13	26.12 misc.peroxidases	moderately similar to ( 335) AT5G19890 | Symbols: | peroxidase, putative | chr5:6724372-6725877 REVERSEmoderately similar to ( 265) PERX_TOBAC Lignin-forming anionic peroxidase precursor (EC 1.11.1.7) (TOPA) - Nicotiana tabacum (Common tobacco)moderately similar to ( 465) loc_os10g02070 12010.m03630 protein peroxidase N precursor, putative, expressed seq=cds; coord=5:32036110..32037439:1; parent_…
	Zm00001d011183	GRMZM2G018375	-4.45559	5.79966e-13	thi1	18.2 Co-factor and vitamine metabolism.thiamine	moderately similar to ( 479) AT5G54770 | Symbols: THI1, TZ, THI4 | THI1; protein homodimerization | chr5:22246634-22247891 FORWARDhighly similar to ( 638) THI41_MAIZE Thiazole biosynthetic enzyme 1-1, chloroplast precursor - Zea mays (Maize)highly similar to ( 541) loc_os07g34570 12007.m28985 protein thiazole biosynthetic enzyme 1-1, chloroplast precursor, putative, expressed seq=cds; coord=8:138…
	Zm00001d015845		-4.48576	0.0107385
	Zm00001d015846		-4.49175	0.00865741
	Zm00001d013719		-4.50796	6.33431e-11
	Zm00001d030127		-4.533	0.00554881
	Zm00001d028219	GRMZM2G099767	-4.53701	3.10696e-12		31.1 cell.organisation	moderately similar to ( 373) AT1G24764 | Symbols: ATMAP70-2 | ATMAP70-2 (microtubule-associated proteins 70-2); microtubule binding | chr1:8760001-8763256 REVERSEhighly similar to ( 672) loc_os03g11650 12003.m06617 protein ATMAP70-2, putative, expressed seq=cds; coord=1:26700380..26705232:1; parent_gene=GRMZM2G099767
	Zm00001d029842	GRMZM2G158682	-4.56749	0.0102647		35.2 not assigned.unknown	moderately similar to ( 499) AT1G02260 | Symbols: | transmembrane protein, putative | chr1:440757-442459 REVERSEhighly similar to ( 757) loc_os10g39980 12010.m06771 protein citrate transporter family protein, expressed seq=cds; coord=1:87764816..87767125:-1; parent_gene=GRMZM2G158682
	Zm00001d044194	GRMZM2G057955	-4.58305	1.82897e-07	mybr97	27.3.25 RNA.regulation of transcription.MYB domain transcription factor family	weakly similar to ( 114) loc_os01g43230 12001.m10586 protein expressed protein seq=cds; coord=3:218018744..218020241:1; parent_gene=GRMZM2G057955
	Zm00001d023314		-4.5865	1.27934e-12
	Zm00001d011393	GRMZM2G074540	-4.59774	0.00672598		34.9 transport.metabolite transporters at the mitochondrial membrane	highly similar to ( 553) AT5G24030 | Symbols: SLAH3 | SLAH3 (SLAC1 HOMOLOGUE 3); transporter | chr5:8118618-8120993 REVERSEhighly similar to ( 810) loc_os01g43460 12001.m10608 protein C4-dicarboxylate transporter/malic acid transport protein, expressed seq=cds; coord=8:145138887..145141631:-1; parent_gene=GRMZM2G074540
	Zm00001d044399		-4.66627	0.000656561
	Zm00001d051872	GRMZM2G081843	-4.67811	3.84227e-11	pip1e	34.19.1 transport.Major Intrinsic Proteins.PIP	moderately similar to ( 470) AT4G23400 | Symbols: PIP1D, PIP1;5 | PIP1;5 (PLASMA MEMBRANE INTRINSIC PROTEIN 1;5); water channel | chr4:12220792-12222155 FORWARDhighly similar to ( 514) PIP13_ORYSA Aquaporin PIP 1.3 (Plasma membrane intrinsic protein 1.3) (OsPIP1.3) (Water channel protein RWC3) (RWC-3) - Oryza sativa (Rice)highly similar to ( 514) loc_os02g57720 12002.m10793 protein aquaporin PIP …
	Zm00001d036364	GRMZM2G074358	-4.69126	0.00402511	nactf42	27.3.27 RNA.regulation of transcription.NAC domain transcription factor family	moderately similar to ( 227) AT2G17040 | Symbols: anac036 | anac036 (Arabidopsis NAC domain containing protein 36); transcription factor | chr2:7407123-7408120 FORWARDweakly similar to ( 147) NAC67_ORYSA NAC domain-containing protein 67 (ONAC067) - Oryza sativa (Rice)moderately similar to ( 349) loc_os06g51070 12006.m09630 protein NAC domain-containing protein 68, putative, expressed seq=cds; coo…
	Zm00001d025479	GRMZM2G069370	-4.71757	0.043635	mads30	27.3.24 RNA.regulation of transcription.MADS box transcription factor family	weakly similar to ( 184) AT1G71692 | Symbols: AGL12, XAL1 | AGL12 (AGAMOUS-LIKE 12); transcription factor | chr1:26952903-26954939 REVERSEmoderately similar to ( 211) MAD26_ORYSA MADS-box transcription factor 26 (OsMADS26) (FDRMADS3) (RMADS220) - Oryza sativa (Rice)moderately similar to ( 211) loc_os08g02070 12008.m04353 protein MADS-box transcription factor 26, putative, expressed seq=cds; coord…
	Zm00001d042867	GRMZM2G007928	-4.73494	0.00667156	bbi1	35.2 not assigned.unknown	very weakly similar to (80.5) loc_os03g60840 12003.m10972 protein Bowman-Birk type trypsin inhibitor, putative, expressed seq=cds; coord=3:179632947..179634101:1; parent_gene=GRMZM2G007928
	Zm00001d041972	GRMZM2G122431	-4.7374	0.0117673		10.2.1 cell wall.cellulose synthesis.cellulose synthase	moderately similar to ( 337) AT4G24000 | Symbols: ATCSLG2, CSLG2 | ATCSLG2; cellulose synthase/ transferase/ transferase, transferring glycosyl groups | chr4:12462142-12465471 FORWARDmoderately similar to ( 310) loc_os09g30120 12009.m22001 protein CSLE1 - cellulose synthase-like family E, expressed seq=cds; coord=3:145175850..145179191:1; parent_gene=GRMZM2G122431
	Zm00001d037092	GRMZM2G030583	-4.7511	3.34596e-13	tps26	16.1.5 secondary metabolism.isoprenoids.terpenoids	moderately similar to ( 306) AT5G23960 | Symbols: ATTPS21, TPS21 | TPS21 (TERPENE SYNTHASE 21); (-)-E-beta-caryophyllene synthase/ alpha-humulene synthase | chr5:8092969-8095128 FORWARDmoderately similar to ( 351) DCS1_GOSHI (+)-delta-cadinene synthase (EC 4.2.3.13) (D-cadinene synthase) - Gossypium hirsutum (Upland cotton)moderately similar to ( 417) loc_os01g23530 12001.m08826 protein sesquiter…
	Zm00001d045972	GRMZM2G412986	-4.76213	0.0456472	umc81	35.2 not assigned.unknown	moderately similar to ( 263) AT3G18170 | Symbols: | transferase, transferring glycosyl groups | chr3:6228393-6229547 FORWARDhighly similar to ( 711) loc_os06g28124 12006.m07356 protein glycosyltransferase, putative, expressed seq=cds; coord=9:49015041..49020670:1; parent_gene=GRMZM2G412986
	Zm00001d003212	GRMZM2G051984	-4.76408	3.55763e-10		29.4.1.57 protein.postranslational modification.kinase.receptor like cytoplasmatic kinase VII	moderately similar to ( 343) AT3G59350 | Symbols: | serine/threonine protein kinase, putative | chr3:21932930-21934883 FORWARDweakly similar to ( 183) CRI4_MAIZE Putative receptor protein kinase CRINKLY4 precursor (EC 2.7.11.1) - Zea mays (Maize)highly similar to ( 545) loc_os04g41310 12004.m09110 protein expressed protein seq=cds; coord=2:34538987..34541883:-1; parent_gene=GRMZM2G051984
	Zm00001d040823	GRMZM2G416322	-4.80033	0.0484336		30.2.17 signalling.receptor kinases.DUF 26	weakly similar to ( 166) AT1G65800 | Symbols: ARK2 | ARK2 (A. THALIANA RECEPTOR KINASE 2); kinase/ protein kinase/ transmembrane receptor protein serine/threonine kinase | chr1:24473166-24476523 FORWARDvery weakly similar to (82.8) RPK1_IPONI Receptor-like protein kinase precursor (EC 2.7.11.1) - Ipomoea nil (Japanese morning glory) (Pharbitis nil)moderately similar to ( 270) loc_os01g26390 12001…
	Zm00001d050285	AC197047.3_FG001	-4.80456	0.00367389
	Zm00001d022524		-4.81107	0.00277525
	Zm00001d049883	GRMZM2G121494	-4.82899	0.0408615		1.1.40 PS.lightreaction.cyclic electron flow-chlororespiration	very weakly similar to (95.1) loc_os08g45190 12008.m08489 protein PGR5, putative, expressed seq=cds; coord=4:48158769..48159739:-1; parent_gene=GRMZM2G121494
	Zm00001d033347	GRMZM2G017319	-4.8365	1.74998e-08	ZmLBD11	27.3.37 RNA.regulation of transcription.AS2,Lateral Organ Boundaries Gene Family	weakly similar to ( 173) AT5G67420 | Symbols: LBD37 | LBD37 (LOB DOMAIN-CONTAINING PROTEIN 37) | chr5:26904576-26905415 REVERSEmoderately similar to ( 262) loc_os03g41330 12003.m09201 protein seed specific protein Bn15D17A, putative, expressed seq=cds; coord=1:255323652..255325701:1; parent_gene=GRMZM2G017319
	Zm00001d014032	GRMZM2G081515	-4.85018	0.00303565		30.11 signalling.light	moderately similar to ( 208) AT2G31160 | Symbols: LSH3 | LSH3 (LIGHT SENSITIVE HYPOCOTYLS 3) | chr2:13277903-13278562 FORWARDmoderately similar to ( 221) loc_os10g33780 12010.m06207 protein expressed protein seq=cds; coord=1:231388597..231390103:1; parent_gene=GRMZM2G081515
	Zm00001d017429		-4.97435	4.71135e-08
	Zm00001d032906	GRMZM2G046700	-4.98864	0.0292819	HEX6	34.2 transport.sugars	moderately similar to ( 460) AT5G61520 | Symbols: | hexose transporter, putative | chr5:24739358-24740833 REVERSEhighly similar to ( 543) HEX6_RICCO Hexose carrier protein HEX6 - Ricinus communis (Castor bean)highly similar to ( 640) loc_os06g04900 12006.m05219 protein hexose carrier protein HEX6, putative, expressed seq=cds; coord=1:239115951..239117811:1; parent_gene=GRMZM2G046700
	Zm00001d015925	GRMZM5G848733	-5.02541	0.00091626		29.4 protein.postranslational modification	highly similar to ( 504) AT3G12690 | Symbols: AGC1.5 | AGC1.5 (AGC KINASE 1.5); kinase | chr3:4030596-4032400 REVERSEmoderately similar to ( 454) G11A_ORYSA Protein kinase G11A (EC 2.7.11.1) - Oryza sativa (Rice)highly similar to ( 610) loc_os02g18430 12002.m07086 protein protein kinase G11A, putative seq=cds; coord=5:128331826..128333479:-1; parent_gene=GRMZM5G848733
	Zm00001d020006	GRMZM2G409131	-5.0499	7.57218e-06		4.1.5 glycolysis.cytosolic branch.pyrophosphate-fructose-6-P phosphotransferase	highly similar to ( 667) AT1G76550 | Symbols: | pyrophosphate--fructose-6-phosphate 1-phosphotransferase alpha subunit, putative / pyrophosphate-dependent 6-phosphofructose-1-kinase, putative | chr1:28722900-28726929 REVERSEhighly similar to ( 699) PFPA_RICCO Pyrophosphate--fructose 6-phosphate 1-phosphotransferase alpha subunit (EC 2.7.1.90) (PFP) (6-phosphofructokinase, pyrophosphate dependent)…
	Zm00001d049987	GRMZM2G425999	-5.08139	8.99782e-09		34.15 transport.potassium	moderately similar to ( 474) AT3G02050 | Symbols: KUP3, ATKUP3, ATKT4 | KUP3 (K+ UPTAKE TRANSPORTER 3); potassium ion transmembrane transporter | chr3:350815-354135 FORWARDnearly identical (1075) HAK4_ORYSA Probable potassium transporter 4 (OsHAK4) - Oryza sativa (Rice)nearly identical (1075) loc_os08g36340 12008.m26708 protein potassium transporter 4, putative, expressed seq=cds; coord=4:5508226…
	Zm00001d012294	AC232238.2_FG004	-5.08625	0.00135549	lrs1
	Zm00001d035055	GRMZM2G313184	-5.08858	7.46733e-08		26.12 misc.peroxidases	moderately similar to ( 303) AT4G33420 | Symbols: | peroxidase, putative | chr4:16084856-16086105 FORWARDmoderately similar to ( 219) PER1_ARAHY Cationic peroxidase 1 precursor (EC 1.11.1.7) (PNPC1) - Arachis hypogaea (Peanut)moderately similar to ( 425) loc_os08g02110 12008.m04357 protein peroxidase 47 precursor, putative, expressed seq=cds; coord=6:3284341..3285921:-1; parent_gene=GRMZM2G313184
	Zm00001d047436	GRMZM2G178645	-5.09358	0.0360295		29.5.9 protein.degradation.AAA type	moderately similar to ( 343) AT5G40010 | Symbols: AATP1 | AATP1 (AAA-ATPase 1); ATP binding / ATPase/ nucleoside-triphosphatase/ nucleotide binding | chr5:16020218-16021762 REVERSEmoderately similar to ( 447) loc_os03g58790 12003.m10782 protein ATPase 3, putative, expressed seq=cds; coord=9:127695710..127697453:-1; parent_gene=GRMZM2G178645
	Zm00001d026489		-5.13275	0.00151395
	Zm00001d015224		-5.18493	1.32263e-09
	Zm00001d045877	AC213612.3_FG001	-5.21543	0.00088543
	Zm00001d021935		-5.24033	0.00101592
	Zm00001d027511	GRMZM2G090568	-5.25134	0.0229971	cat2	21.6 redox.dismutases and catalases	highly similar to ( 866) AT4G35090 | Symbols: CAT2 | CAT2 (CATALASE 2); catalase | chr4:16701105-16703215 REVERSEnearly identical (1017) CATA2_MAIZE Catalase isozyme 2 (EC 1.11.1.6) - Zea mays (Maize)highly similar to ( 931) loc_os03g03910 12003.m34998 protein catalase-1, putative, expressed seq=cds; coord=1:7160314..7162590:-1; parent_gene=GRMZM2G090568
	Zm00001d007697		-5.25156	0.000670753
	Zm00001d002532	GRMZM2G066489	-5.26347	4.00694e-07		30.1.1 signalling.in sugar and nutrient physiology	highly similar to ( 893) AT1G42540 | Symbols: ATGLR3.3, GLR3.3 | ATGLR3.3; intracellular ligand-gated ion channel | chr1:15973489-15976703 FORWARDnearly identical (1169) GLR31_ORYSA Glutamate receptor 3.1 precursor (Ligand-gated ion channel 3.1) - Oryza sativa (Rice)nearly identical (1169) loc_os04g49570 12004.m101438 protein glutamate receptor 3.3 precursor, putative, expressed seq=cds; coord=2:…
	Zm00001d014615		-5.28263	3.53207e-06
	Zm00001d025103	GRMZM2G359298	-5.29496	8.15577e-13	amo1	26.7 misc.oxidases - copper, flavone etc.	highly similar to ( 873) AT4G12290 | Symbols: | amine oxidase/ copper ion binding / quinone binding | chr4:7304434-7306973 FORWARDhighly similar to ( 526) AMO_PEA Amine oxidase [copper-containing] precursor (EC 1.4.3.6) - Pisum sativum (Garden pea)highly similar to ( 744) loc_os04g20164 12004.m101827 protein amine oxidase precursor, putative, expressed seq=cds; coord=10:103630422..103635991:-1; p…
	Zm00001d035246	GRMZM2G130728	-5.39225	0.0117673		35.2 not assigned.unknown	moderately similar to ( 253) AT3G62160 | Symbols: | transferase family protein | chr3:23014333-23015808 REVERSEhighly similar to ( 576) loc_os05g19910 12005.m27762 protein taxadien-5-alpha-ol O-acetyltransferase, putative, expressed seq=cds; coord=6:17956388..17958793:-1; parent_gene=GRMZM2G130728
	Zm00001d041726	GRMZM2G110369	-5.40412	2.17487e-12		16.8.3 secondary metabolism.flavonoids.dihydroflavonols	weakly similar to ( 188) AT4G10490 | Symbols: | oxidoreductase, 2OG-Fe(II) oxygenase family protein | chr4:6483900-6485179 FORWARDweakly similar to ( 161) DV4H_CATRO Desacetoxyvindoline 4-hydroxylase (EC 1.14.11.20) - Catharanthus roseus (Rosy periwinkle) (Madagascar periwinkle)moderately similar to ( 409) loc_os07g07410 12007.m05200 protein hyoscyamine 6-dioxygenase, putative, expressed seq=cds;…
	Zm00001d020340	GRMZM2G057208	-5.42503	0.000743176		26.10 misc.cytochrome P450	moderately similar to ( 321) AT4G37370 | Symbols: CYP81D8 | CYP81D8; electron carrier/ heme binding / iron ion binding / monooxygenase/ oxygen binding | chr4:17569971-17571678 REVERSEmoderately similar to ( 246) C93A1_SOYBN Cytochrome P450 93A1 (EC 1.14.-.-) - Glycine max (Soybean)highly similar to ( 635) loc_os02g30100 12002.m08153 protein cytochrome P450 81E1, putative, expressed seq=cds; coord…
	Zm00001d014481	GRMZM2G152175	-5.49616	0.0110654		16.8.3.1 secondary metabolism.flavonoids.dihydroflavonols.dihydroflavonol 4-reductase	moderately similar to ( 257) AT4G27250 | Symbols: | dihydroflavonol 4-reductase family / dihydrokaempferol 4-reductase family | chr4:13642803-13644425 REVERSEweakly similar to ( 182) DFRA_DIACA Dihydroflavonol-4-reductase (EC 1.1.1.219) (DFR) (Dihydrokaempferol 4-reductase) - Dianthus caryophyllus (Carnation) (Clove pink)moderately similar to ( 432) loc_os06g46920 12006.m09218 protein dihydroflav…
	Zm00001d032696	GRMZM2G081515	-5.51385	0.0219221		30.11 signalling.light	moderately similar to ( 208) AT2G31160 | Symbols: LSH3 | LSH3 (LIGHT SENSITIVE HYPOCOTYLS 3) | chr2:13277903-13278562 FORWARDmoderately similar to ( 221) loc_os10g33780 12010.m06207 protein expressed protein seq=cds; coord=1:231388597..231390103:1; parent_gene=GRMZM2G081515
	Zm00001d026248	GRMZM2G140924	-5.51925	0.00897837
	Zm00001d024676	GRMZM2G306105	-5.52052	0.0114745	AY112073	35.2 not assigned.unknown	very weakly similar to (93.6) loc_os08g04430 12008.m26430 protein expressed protein seq=cds; coord=10:83456324..83457414:1; parent_gene=GRMZM2G306105
	Zm00001d029387	GRMZM2G125314	-5.52923	0		29.5 protein.degradation	moderately similar to ( 306) AT1G02170 | Symbols: LOL3, ATMCPB1, MCP1B, AMC1, ATMC1 | AMC1 (METACASPASE 1); cysteine-type endopeptidase | chr1:411883-413426 FORWARDmoderately similar to ( 452) loc_os03g27120 12003.m08043 protein LOL3, putative, expressed seq=cds; coord=1:67128996..67130903:1; parent_gene=GRMZM2G125314
	Zm00001d035756	GRMZM2G088531	-5.56418	1.65839e-05		10.6.3 cell wall.degradation.pectate lyases and polygalacturonases AND 20.1 stress.biotic	moderately similar to ( 270) AT5G06860 | Symbols: PGIP1, ATPGIP1 | PGIP1 (POLYGALACTURONASE INHIBITING PROTEIN 1); protein binding | chr5:2132373-2133434 FORWARDmoderately similar to ( 225) PGIP1_ORYSA Polygalacturonase inhibitor 1 precursor (Polygalacturonase-inhibiting protein) (Floral organ regulator 1) - Oryza sativa (Rice)moderately similar to ( 367) loc_os05g01370 12005.m04676 protein polyg…
	Zm00001d017570	GRMZM2G329229	-5.70527	9.92259e-07		35.2 not assigned.unknown	moderately similar to ( 367) AT4G00910 | Symbols: | unknown protein | chr4:389370-391287 REVERSEhighly similar to ( 568) loc_os02g45160 12002.m09555 protein ALMT1, putative, expressed seq=cds; coord=5:194558772..194560780:-1; parent_gene=GRMZM2G329229
	Zm00001d029410	GRMZM2G120587	-5.74821	0.00846913		29.5.5 protein.degradation.serine protease	highly similar to ( 514) AT2G27920 | Symbols: SCPL51 | SCPL51 (SERINE CARBOXYPEPTIDASE-LIKE 51); serine-type carboxypeptidase | chr2:11885777-11888732 REVERSEweakly similar to ( 137) CBP3_ORYSA Serine carboxypeptidase 3 precursor (EC 3.4.16.5) (Serine carboxypeptidase III) - Oryza sativa (Rice)highly similar to ( 699) loc_os03g27590 12003.m35571 protein retinoid-inducible serine carboxypeptidase …
	Zm00001d013720	GRMZM2G446454	-5.7702	0		26.10 misc.cytochrome P450	moderately similar to ( 306) AT1G12740 | Symbols: CYP87A2 | CYP87A2; electron carrier/ heme binding / iron ion binding / monooxygenase/ oxygen binding | chr1:4342462-4344569 FORWARDmoderately similar to ( 320) C87A3_ORYSA Cytochrome P450 87A3 (EC 1.14.-.-) - Oryza sativa (Rice)moderately similar to ( 386) loc_os03g45619 12003.m09586 protein cytochrome P450 87A3, putative, expressed seq=cds; coord…
	Zm00001d010987	GRMZM2G700665	-5.80262	0.00495432	ZmEREB110	27.3.3 RNA.regulation of transcription.AP2/EREBP, APETALA2/Ethylene-responsive element binding protein family	moderately similar to ( 256) AT2G28550 | Symbols: RAP2.7, TOE1 | RAP2.7 (RELATED TO AP2.7); DNA binding / transcription factor | chr2:12226444-12228251 REVERSEweakly similar to ( 124) BBM2_BRANA Protein BABY BOOM 2 (BnBBM2) - Brassica napus (Rape)moderately similar to ( 343) loc_os05g03040 12005.m27679 protein floral homeotic protein APETALA2, putative, expressed seq=cds; coord=8:132044001..13204…
	Zm00001d015217		-5.81169	0
	Zm00001d038718	GRMZM2G168898	-5.87821	0	hb2	21.3 redox.heme	weakly similar to ( 187) AT2G16060 | Symbols: GLB1, AHB1, ARATH GLB1, NSHB1, ATGLB1 | AHB1 (ARABIDOPSIS HEMOGLOBIN 1); oxygen binding / oxygen transporter | chr2:6982782-6983522 REVERSEweakly similar to ( 197) HBL1_ORYSA Non-symbiotic hemoglobin 1 (rHb1) (ORYsa GLB1a) - Oryza sativa (Rice)moderately similar to ( 227) loc_os05g44140 12005.m08540 protein non-symbiotic hemoglobin 2, putative seq=cds…
	Zm00001d038297	GRMZM2G000836	-5.88109	0.00381314		27.3.11 RNA.regulation of transcription.C2H2 zinc finger family	moderately similar to ( 286) AT3G20880 | Symbols: | zinc finger (C2H2 type) protein (WIP4) | chr3:7313759-7315792 REVERSEmoderately similar to ( 369) loc_os05g37190 12005.m07899 protein TRANSPARENT TESTA 1 protein, putative, expressed seq=cds; coord=6:149566733..149568872:1; parent_gene=GRMZM2G000836
	Zm00001d012717	GRMZM5G838773	-5.91642	0.00014143	kch8	34.15 transport.potassium	highly similar to ( 617) AT5G46240 | Symbols: KAT1 | KAT1 (POTASSIUM CHANNEL IN ARABIDOPSIS THALIANA 1); cyclic nucleotide binding / inward rectifier potassium channel | chr5:18743652-18746561 REVERSEhighly similar to ( 504) AKT1_ORYSA Potassium channel AKT1 (OsAKT1) - Oryza sativa (Rice)highly similar to ( 786) loc_os01g55200 12001.m11680 protein potassium channel KAT1, putative, expressed seq=c…
	Zm00001d018445	GRMZM5G851655	-5.98577	0	phos3	34.7 transport.phosphate	very weakly similar to (82.8) AT3G23430 | Symbols: PHO1, ATPHO1 | PHO1 (phosphate 1) | chr3:8387818-8393242 REVERSEmoderately similar to ( 208) loc_os02g56510 12002.m10672 protein phosphate transporter 1, putative, expressed seq=cds; coord=5:215064220..215065771:-1; parent_gene=GRMZM5G851655
	Zm00001d041842	GRMZM2G031167	-5.99203	1.23558e-08		34.3 transport.amino acids	highly similar to ( 652) AT1G77380 | Symbols: AAP3, ATAAP3 | AAP3; amino acid transmembrane transporter | chr1:29075201-29077252 REVERSEhighly similar to ( 839) loc_os12g08130 12012.m04800 protein amino acid transporter, putative, expressed seq=cds; coord=3:139506900..139508817:1; parent_gene=GRMZM2G031167
	Zm00001d044705	GRMZM2G092008	-6.03189	0.00234232	pebp1	33.99 development.unspecified	moderately similar to ( 272) AT2G27550 | Symbols: ATC | ATC (ARABIDOPSIS THALIANA CENTRORADIALIS); phosphatidylethanolamine binding | chr2:11773417-11774509 FORWARDmoderately similar to ( 281) CET2_TOBAC CEN-like protein 2 - Nicotiana tabacum (Common tobacco)moderately similar to ( 341) loc_os11g05470 12011.m04744 protein RCN1 - Rice Centroradialis-like1 homogous to Arabidopsis TFL1 gene, express…
	Zm00001d020921	GRMZM2G176430	-6.2087	0.00241002		34.14 transport.unspecified cations	highly similar to ( 659) AT5G47560 | Symbols: ATTDT, ATSDAT, TDT | TDT (TONOPLAST DICARBOXYLATE TRANSPORTER); malate transmembrane transporter/ sodium:dicarboxylate symporter | chr5:19287895-19290347 REVERSEhighly similar to ( 911) loc_os09g31130 12009.m06229 protein tonoplast dicarboxylate transporter, putative, expressed seq=cds; coord=7:132515987..132518574:1; parent_gene=GRMZM2G176430
	Zm00001d005037	GRMZM2G460138	-6.42614	2.30122e-08		35.2 not assigned.unknown
	Zm00001d016408	GRMZM2G154789	-6.65839	2.07449e-11		35.2 not assigned.unknown
	Zm00001d035512	GRMZM2G416701	-6.66614	0.000514543	ereb81	27.3.3 RNA.regulation of transcription.AP2/EREBP, APETALA2/Ethylene-responsive element binding protein family	weakly similar to ( 115) AT4G36920 | Symbols: AP2, FLO2, FL1 | AP2 (APETALA 2); transcription factor | chr4:17400998-17403140 FORWARDweakly similar to ( 164) loc_os05g03040 12005.m27679 protein floral homeotic protein APETALA2, putative, expressed seq=cds; coord=6:29009354..29012909:1; parent_gene=GRMZM2G416701
	Zm00001d035178	GRMZM2G384884	-6.816	0.00036089		26.1 misc.misc2	moderately similar to ( 283) AT1G13080 | Symbols: CYP71B2 | CYP71B2 (CYTOCHROME P450 71B2); electron carrier/ heme binding / iron ion binding / monooxygenase/ oxygen binding | chr1:4459493-4460807 FORWARDmoderately similar to ( 467) C71C4_MAIZE Cytochrome P450 71C4 (EC 1.14.-.-) (Benzoxazineless 2) - Zea mays (Maize)highly similar to ( 501) loc_os08g01510 12008.m04299 protein cytochrome P450 71C4…
	Zm00001d027682	GRMZM2G139834	-6.9995	0		33.99 development.unspecified	moderately similar to ( 233) AT2G39510 | Symbols: | nodulin MtN21 family protein | chr2:16491358-16493085 REVERSEhighly similar to ( 534) loc_os03g05530 12003.m06076 protein nodulin-like protein, putative, expressed seq=cds; coord=1:10899454..10901848:-1; parent_gene=GRMZM2G139834
	Zm00001d029195	GRMZM2G038153	-7.08453	4.61456e-08	tps8	16.1.5 secondary metabolism.isoprenoids.terpenoids	moderately similar to ( 267) AT1G70080 | Symbols: | terpene synthase/cyclase family protein | chr1:26394669-26397565 REVERSEmoderately similar to ( 319) DCS1_GOSHI (+)-delta-cadinene synthase (EC 4.2.3.13) (D-cadinene synthase) - Gossypium hirsutum (Upland cotton)highly similar to ( 533) loc_os03g22634 12003.m07664 protein terpene synthase 7, putative, expressed seq=cds; coord=1:61012519..6101896…
	Zm00001d009399	GRMZM2G476069	-7.25386	0.000997801		34.4 transport.nitrate	highly similar to ( 585) AT2G26690 | Symbols: | nitrate transporter (NTP2) | chr2:11347347-11350916 REVERSEhighly similar to ( 751) loc_os01g37590 12001.m43056 protein peptide transporter PTR2, putative, expressed seq=cds; coord=8:61789798..61792259:1; parent_gene=GRMZM2G476069
	Zm00001d021656	GRMZM2G051709	-7.43191	1.83147e-12
	Zm00001d024471	GRMZM2G407495	-7.43474	0		35.2 not assigned.unknown	very weakly similar to (80.1) loc_os08g07490 12008.m080092 protein expressed protein seq=cds; coord=10:73282625..73283205:-1; parent_gene=GRMZM2G407495
	Zm00001d011813	GRMZM2G168552	-8.73215	0	bss1	35.2 not assigned.unknown	very weakly similar to (96.3) loc_os01g73250 12001.m13354 protein bundle sheath cell specific protein 1, putative, expressed seq=cds; coord=8:157100232..157101209:-1; parent_gene=GRMZM2G168552
	Zm00001d031909	GRMZM2G106980	-9.97589	0.0205083	zrp2
	Zm00001d029391	GRMZM2G396212	-10.2578	0.0147875		13.1.6.1.1 amino acid metabolism.synthesis.aromatic aa.chorismate.3-deoxy-D-arabino-heptulosonate 7-phosphate synthase	highly similar to ( 754) AT1G22410 | Symbols: | 2-dehydro-3-deoxyphosphoheptonate aldolase, putative / 3-deoxy-D-arabino-heptulosonate 7-phosphate synthase, putative / DAHP synthetase, putative | chr1:7912120-7914742 FORWARDhighly similar to ( 831) AROF_ORYSA Phospho-2-dehydro-3-deoxyheptonate aldolase 1, chloroplast precursor (EC 2.5.1.54) (Phospho-2-keto-3-deoxyheptonate aldolase 1) (DAHP synth…

## Sheet: DE_TransFactor
	Global gene expression analysis of vegetative and reproductive maize (Zea mays) tissues with differential starch accumulation
	Cristal López-González * 1, Sheila Juárez-Colunga1, Samuel Trachsel2, Nayelli Marsch-Martínez3, C. Stewart Gillmor4 , Axel Tiessen1+
	Table S2. Differentially expressed genes between FI (female inflorescence) vs TI (top internode section of the stem) maize tissues.
Gene ID_v4	GRM_ID_v3	Log₂ fold change	FDR p-value	TF	Annotation	Description
Zm00001d046759	GRMZM2G378653	4.20182	0.0246854	ZmbHLH69	27.3.6 RNA.regulation of transcription.bHLH,Basic Helix-Loop-Helix family	weakly similar to ( 164) AT3G57800 | Symbols: | basic helix-loop-helix (bHLH) family protein | chr3:21408034-21411321 REVERSEmoderately similar to ( 268) loc_os06g41060 12006.m08641 protein BHLH transcription factor, putative, expressed seq=cds; coord=9:101197226..101203564:1; parent_gene=GRMZM2G378653
Zm00001d031451	GRMZM2G160917	3.81047	0.0423423	ub2	27.3.28 RNA.regulation of transcription.SBP,Squamosa promoter binding protein family AND 33.3 development.squamosa promoter binding like (SPL)	weakly similar to ( 138) AT2G42200 | Symbols: SPL9 | SPL9 (SQUAMOSA PROMOTER BINDING PROTEIN-LIKE 9); transcription factor | chr2:17587601-17589451 FORWARDweakly similar to ( 113) SBP1_ANTMA Squamosa promoter-binding protein 1 - Antirrhinum majus (Garden snapdragon)weakly similar to ( 155) loc_os09g31438 12009.m06260 protein squamosa promoter-binding-like protein 9, putative, expressed seq=cds; c…
Zm00001d009599	GRMZM2G158117	3.29919	0.043041	mybr87	27.3.26 RNA.regulation of transcription.MYB-related transcription factor family	weakly similar to ( 126) loc_os05g49240 12005.m08994 protein SANT/MYB protein, putative, expressed seq=cds; coord=8:71291320..71292710:1; parent_gene=GRMZM2G158117
Zm00001d015153	GRMZM2G444743	3.26613	0.0475506	bzip160	27.3.35 RNA.regulation of transcription.bZIP transcription factor family	very weakly similar to (91.3) AT4G34590 | Symbols: ATB2, GBF6, AtbZIP11, BZIP11 | GBF6 (G-BOX BINDING FACTOR 6); DNA binding / protein heterodimerization/ transcription factor | chr4:16522449-16522928 FORWARDweakly similar to ( 149) loc_os02g03960 12002.m05745 protein ocs element-binding factor 1, putative, expressed seq=cds; coord=5:74917750..74919188:1; parent_gene=GRMZM2G444743
Zm00001d043687	GRMZM2G088783	3.17479	0.0397941	myb47	27.3.25 RNA.regulation of transcription.MYB domain transcription factor family	moderately similar to ( 233) AT3G13890 | Symbols: MYB26 | ATMYB26 (MYB DOMAIN PROTEIN 26); DNA binding / transcription factor | chr3:4576744-4578027 REVERSEweakly similar to ( 190) MYB3_HORVU Myb-related protein Hv33 - Hordeum vulgare (Barley)moderately similar to ( 310) loc_os01g51260 12001.m11307 protein MYB9, putative, expressed seq=cds; coord=3:204151795..204153806:-1; parent_gene=GRMZM2G0887…
Zm00001d016298	GRMZM2G161435	2.93082	0.0261919	hbtf2	27.3.22 RNA.regulation of transcription.HB,Homeobox transcription factor family	weakly similar to ( 175) AT4G32980 | Symbols: ATH1 | ATH1 (ARABIDOPSIS THALIANA HOMEOBOX GENE 1); DNA binding / sequence-specific DNA binding / transcription factor | chr4:15914865-15916873 REVERSEmoderately similar to ( 359) loc_os02g13310 12002.m06578 protein homeodomain protein JUBEL1, putative, expressed seq=cds; coord=5:152403164..152406428:-1; parent_gene=GRMZM2G161435
Zm00001d053442	GRMZM2G052102	2.86772	0.0407602	bzip120	27.3.35 RNA.regulation of transcription.bZIP transcription factor family	weakly similar to ( 148) AT3G58120 | Symbols: ATBZIP61, BZIP61 | BZIP61; DNA binding / transcription activator/ transcription factor | chr3:21521289-21523078 REVERSEvery weakly similar to (80.9) RF2A_ORYSA Transcription factor RF2a - Oryza sativa (Rice)weakly similar to ( 182) loc_os02g14910 12002.m06735 protein bZIP transcription factor family protein, expressed seq=cds; coord=4:226617767..22662…
Zm00001d032502	GRMZM2G167824	2.78667	0.0184814	ZmYAB10	35.2 not assigned.unknown
Zm00001d028216	GRMZM2G088309	2.78078	0.0268365	ifa1	27.3.10 RNA.regulation of transcription.C2C2(Zn) YABBY family	weakly similar to ( 170) AT1G69180 | Symbols: CRC | CRC (CRABS CLAW); transcription factor | chr1:26007734-26008940 REVERSEmoderately similar to ( 327) YABDL_ORYSA Protein DROOPING LEAF - Oryza sativa (Rice)moderately similar to ( 327) loc_os03g11600 12003.m06612 protein protein DROOPING LEAF, putative, expressed seq=cds; coord=1:26575978..26581139:1; parent_gene=GRMZM2G088309
Zm00001d014762	GRMZM2G097683	2.75739	0.0329896	ZmSRS4	27.3.11 RNA.regulation of transcription.C2H2 zinc finger family	weakly similar to ( 176) AT3G51060 | Symbols: STY1, SRS1 | STY1 (STYLISH 1); protein heterodimerization/ transcription factor | chr3:18964606-18966130 FORWARDmoderately similar to ( 367) loc_os06g49830 12006.m09507 protein SHI, putative, expressed seq=cds; coord=5:60133015..60135634:1; parent_gene=GRMZM2G097683
Zm00001d029934	GRMZM2G148074	2.74046	0.0190596	ZmHB78	27.3.22 RNA.regulation of transcription.HB,Homeobox transcription factor family	moderately similar to ( 214) AT3G60390 | Symbols: HAT3 | HAT3 (HOMEOBOX-LEUCINE ZIPPER PROTEIN 3); transcription factor | chr3:22320788-22322370 REVERSEmoderately similar to ( 266) loc_os10g41230 12010.m06887 protein homeobox-leucine zipper protein HAT1, putative, expressed seq=cds; coord=1:93073019..93074650:1; parent_gene=GRMZM2G148074
Zm00001d048312	GRMZM2G178741	2.70329	0.00419784	hb22	27.3.22 RNA.regulation of transcription.HB,Homeobox transcription factor family	moderately similar to ( 239) AT1G69780 | Symbols: ATHB13 | ATHB13; DNA binding / sequence-specific DNA binding / transcription factor | chr1:26259166-26260465 FORWARDmoderately similar to ( 391) loc_os03g07450 12003.m06259 protein homeobox-leucine zipper protein HAT7, putative, expressed seq=cds; coord=9:151259542..151261929:1; parent_gene=GRMZM2G178741
Zm00001d037737	GRMZM2G052890	2.66509	0.0240663	zag1	27.3.24 RNA.regulation of transcription.MADS box transcription factor family	moderately similar to ( 265) AT4G18960 | Symbols: AG | AG (AGAMOUS); DNA binding / transcription factor | chr4:10383917-10388272 FORWARDmoderately similar to ( 336) MAD58_ORYSA MADS-box transcription factor 58 (OsMADS58) - Oryza sativa (Rice)moderately similar to ( 336) loc_os05g11414 12005.m05610 protein MADS-box transcription factor 58, putative, expressed seq=cds; coord=6:131824448..131832722:…
Zm00001d021057	GRMZM2G097059	2.4667	0.043041	zmm7	27.3.24 RNA.regulation of transcription.MADS box transcription factor family	moderately similar to ( 261) AT1G24260 | Symbols: SEP3, AGL9 | SEP3 (SEPALLATA3); DNA binding / protein binding / transcription factor | chr1:8593790-8595862 REVERSEmoderately similar to ( 414) MADS8_ORYSA MADS-box transcription factor 8 (OsMADS8) (MADS-box protein 24) (OsMADS24) - Oryza sativa (Rice)moderately similar to ( 414) loc_os09g32948 12009.m06382 protein MADS-box transcription factor 8,…
Zm00001d026351	GRMZM2G122897	2.05229	0.04875	ZmHB91	27.3.22 RNA.regulation of transcription.HB,Homeobox transcription factor family	highly similar to ( 729) AT4G21750 | Symbols: ATML1 | ATML1 (MERISTEM LAYER 1); DNA binding / sequence-specific DNA binding / transcription factor | chr4:11556965-11560243 FORWARDhighly similar to ( 850) loc_os04g53540 12004.m101662 protein homeobox protein GLABRA2, putative, expressed seq=cds; coord=10:143385947..143390709:-1; parent_gene=GRMZM2G122897
Zm00001d018941	GRMZM2G125969	1.99671	0.0117673	hsftf4	20.2.1 stress.abiotic.heat	moderately similar to ( 308) AT3G22830 | Symbols: AT-HSFA6B, HSFA6B | AT-HSFA6B; DNA binding / transcription factor | chr3:8078981-8080895 FORWARDhighly similar to ( 530) loc_os07g08140 12007.m05271 protein heat shock factor protein HSF30, putative, expressed seq=cds; coord=7:9707411..9711430:-1; parent_gene=GRMZM2G125969
Zm00001d005029	GRMZM2G015080	1.96815	0.0273975	ZmGRAS37	27.3.21 RNA.regulation of transcription.GRAS transcription factor family AND 33.99 development.unspecified	moderately similar to ( 479) AT3G54220 | Symbols: SCR, SGR1 | SCR (SCARECROW); protein binding / protein homodimerization/ sequence-specific DNA binding / transcription factor | chr3:20070550-20072625 FORWARDweakly similar to ( 187) CIGR1_ORYSA Chitin-inducible gibberellin-responsive protein 1 - Oryza sativa (Rice)highly similar to ( 561) loc_os12g02870 12012.m04285 protein DELLA protein GAI1, pu…
Zm00001d026084	GRMZM5G845601	1.91411	0.0184396	ZmOrphan54	30.3 signalling.calcium	weakly similar to ( 107) AT4G23060 | Symbols: IQD22 | IQD22 (IQ-domain 22); calmodulin binding | chr4:12087283-12090408 FORWARDmoderately similar to ( 458) loc_os04g48160 12004.m09754 protein calmodulin binding protein, putative, expressed seq=cds; coord=10:136877679..136880362:1; parent_gene=GRMZM5G845601
Zm00001d013302	GRMZM2G077356	1.66206	0.0101134	iaa21	27.3.40 RNA.regulation of transcription.Aux/IAA family	weakly similar to ( 171) AT3G04730 | Symbols: IAA16 | IAA16; transcription factor | chr3:1288993-1290415 REVERSEmoderately similar to ( 226) IAA13_ORYSA Auxin-responsive protein IAA13 (Indoleacetic acid-induced protein 13) - Oryza sativa (Rice)moderately similar to ( 226) loc_os03g53150 12003.m10289 protein OsIAA13 - Auxin-responsive Aux/IAA gene family member, expressed seq=cds; coord=5:7772505.…
Zm00001d051981	GRMZM2G379005	1.51562	0.0184814	gata4	27.3.9 RNA.regulation of transcription.C2C2(Zn) GATA transcription factor family	weakly similar to ( 134) AT3G54810 | Symbols: BME3-ZF, BME3 | zinc finger (GATA type) family protein | chr3:20296957-20298236 FORWARDmoderately similar to ( 350) loc_os02g56250 12002.m10648 protein GATA zinc finger family protein, expressed seq=cds; coord=4:172760261..172765319:-1; parent_gene=GRMZM2G379005
Zm00001d042582	GRMZM2G080917	1.50509	0.0490772	alf13	27.3.2 RNA.regulation of transcription.Alfin-like	moderately similar to ( 293) AT5G26210 | Symbols: AL4 | AL4 (ALFIN-LIKE 4); DNA binding / methylated histone residue binding | chr5:9158566-9160221 REVERSEmoderately similar to ( 386) loc_os01g66420 12001.m42781 protein PHD finger protein, putative, expressed seq=cds; coord=3:170106279..170110892:1; parent_gene=GRMZM2G080917
Zm00001d002801	GRMZM2G016649	1.49717	0.0456769	ZmTHX12	27.3.30 RNA.regulation of transcription.Trihelix, Triple-Helix transcription factor family	weakly similar to ( 148) AT1G33240 | Symbols: AT-GTL1, AT-GTL2 | AT-GTL1 (GT2-LIKE 1); DNA binding / transcription factor | chr1:12051859-12054320 REVERSEmoderately similar to ( 305) loc_os04g45750 12004.m09526 protein expressed protein seq=cds; coord=2:21790380..21794847:1; parent_gene=GRMZM2G016649
Zm00001d048574	GRMZM2G134426	-1.31088	0.0485978	hagtf39	26.24 misc.GCN5-related N-acetyltransferase	highly similar to ( 689) AT4G37670 | Symbols: | GCN5-related N-acetyltransferase (GNAT) family protein / amino acid kinase family protein | chr4:17696472-17698836 REVERSEhighly similar to ( 971) loc_os03g31690 12003.m08419 protein N-acetyltransferase/ amino-acid N-acetyltransferase, putative, expressed seq=cds; coord=9:156253593..156276580:-1; parent_gene=GRMZM2G134426
Zm00001d051749	GRMZM2G021339	-1.38405	0.0202172	hb115	27.3.22 RNA.regulation of transcription.HB,Homeobox transcription factor family	weakly similar to ( 185) AT3G01470 | Symbols: ATHB-1, ATHB1, HD-ZIP-1, HAT5 | ATHB-1 (ARABIDOPSIS THALIANA HOMEOBOX 1); DNA binding / protein homodimerization/ sequence-specific DNA binding / transcription activator/ transcription factor | chr3:182648-184034 REVERSEmoderately similar to ( 321) loc_os02g49700 12002.m33448 protein homeodomain leucine zipper protein CPHB-5, putative, expressed seq=c…
Zm00001d006212	GRMZM2G367834	-1.51266	0.0299858	ZmOrphan135	27.3.66 RNA.regulation of transcription.Psudo ARR transcription factor family	moderately similar to ( 289) AT5G24470 | Symbols: APRR5, PRR5 | APRR5 (ARABIDOPSIS PSEUDO-RESPONSE REGULATOR 5); transcription regulator/ two-component response regulator | chr5:8356204-8358873 REVERSEhighly similar to ( 758) PRR95_ORYSA Two-component response regulator-like PRR95 (Pseudo-response regulator 95) (OsPRR95) - Oryza sativa (Rice)highly similar to ( 758) loc_os09g36220 12009.m06571 pr…
Zm00001d029963	GRMZM2G088524	-1.57189	0.0055253	mybr32	27.3.26 RNA.regulation of transcription.MYB-related transcription factor family	weakly similar to ( 124) AT1G70000 | Symbols: | DNA-binding family protein | chr1:26363674-26364635 REVERSEmoderately similar to ( 238) loc_os10g41260 12010.m21972 protein mcb1 protein, putative, expressed seq=cds; coord=1:94367001..94369039:1; parent_gene=GRMZM2G088524
Zm00001d031182	GRMZM2G099319	-1.58157	0.0469757	hb84	27.3.22 RNA.regulation of transcription.HB,Homeobox transcription factor family	moderately similar to ( 308) AT4G34610 | Symbols: BLH6 | BLH6 (BELL1-LIKE HOMEODOMAIN 6); DNA binding / transcription factor | chr4:16530546-16532498 REVERSEhighly similar to ( 741) loc_os12g43950 12012.m073725 protein BEL1-related homeotic protein 30, putative, expressed seq=cds; coord=1:179587260..179591121:1; parent_gene=GRMZM2G099319
Zm00001d034298	GRMZM2G065374	-1.5926	0.0338085	ZmbHLH47	27.3.6 RNA.regulation of transcription.bHLH,Basic Helix-Loop-Helix family	weakly similar to ( 159) AT3G59060 | Symbols: PIL6, PIF5 | PIL6 (PHYTOCHROME INTERACTING FACTOR 3-LIKE 6); DNA binding / transcription factor | chr3:21828189-21829895 REVERSEmoderately similar to ( 379) loc_os03g56950 12003.m101598 protein phytochrome-interacting factor 4, putative, expressed seq=cds; coord=1:283599877..283604922:-1; parent_gene=GRMZM2G065374
Zm00001d030678	GRMZM2G130149	-1.59543	0.0269093	myb56	27.3.25 RNA.regulation of transcription.MYB domain transcription factor family	weakly similar to ( 178) AT5G59780 | Symbols: MYB59, ATMYB59-2 | MYB59 (MYB DOMAIN PROTEIN 59); DNA binding / transcription factor | chr5:24082425-24083255 REVERSEmoderately similar to ( 308) MYBA2_ORYSA Myb-related protein MYBAS2 - Oryza sativa (Rice)moderately similar to ( 308) loc_os12g37970 12012.m56456 protein MYB59, putative, expressed seq=cds; coord=1:150708063..150709318:-1; parent_gene=G…
Zm00001d033786	GRMZM2G155767	-1.62688	0.0246473	ZmOrphan157	17.4.2 hormone metabolism.cytokinin.signal transduction	nearly identical (1066) AT2G01830 | Symbols: WOL, CRE1, WOL1, AHK4, ATCRE1 | WOL (WOODEN LEG); cytokinin receptor/ osmosensor/ phosphoprotein phosphatase/ protein histidine kinase | chr2:363332-367429 REVERSEweakly similar to ( 134) ETR1_MALDO Ethylene receptor (EC 2.7.13.3) - Malus domestica (Apple) (Malus sylvestris)nearly identical (1520) loc_os03g50860 12003.m10071 protein histidine kinase, p…
Zm00001d046925	GRMZM2G038783	-1.63328	0.0170006	col13	27.3.7 RNA.regulation of transcription.C2C2(Zn) CO-like, Constans-like zinc finger family	weakly similar to ( 124) AT5G57660 | Symbols: ATCOL5, COL5 | zinc finger (B-box type) family protein | chr5:23355573-23356729 FORWARDmoderately similar to ( 297) loc_os06g44450 12006.m08973 protein CONSTANS-like protein CO6, putative, expressed seq=cds; coord=9:108428288..108429999:1; parent_gene=GRMZM2G038783
Zm00001d007842	GRMZM2G452178	-1.67771	0.00422412	ZmHB61	27.3.22 RNA.regulation of transcription.HB,Homeobox transcription factor family	moderately similar to ( 281) AT4G08150 | Symbols: KNAT1, BP, BP1 | KNAT1 (KNOTTED-LIKE FROM ARABIDOPSIS THALIANA); transcription factor | chr4:5147969-5150610 REVERSEmoderately similar to ( 397) RSH1_MAIZE Homeobox protein rough sheath 1 - Zea mays (Maize)moderately similar to ( 387) loc_os07g03770 12007.m04847 protein homeobox protein rough sheath 1, putative, expressed seq=cds; coord=2:23647332…
Zm00001d012734	GRMZM2G449165	-1.71604	0.00422412	voz5	35.2 not assigned.unknown	moderately similar to ( 396) AT1G28520 | Symbols: VOZ1 | VOZ1 (VASCULAR PLANT ONE ZINC FINGER PROTEIN); transcription activator | chr1:10029713-10031479 FORWARDhighly similar to ( 698) loc_os01g54930 12001.m11654 protein vascular plant one zinc finger protein, putative, expressed seq=cds; coord=8:174271215..174274365:1; parent_gene=GRMZM2G449165
Zm00001d050768	GRMZM2G096171	-1.76447	0.00205163	ZmOrphan235	35.2 not assigned.unknown
Zm00001d013412	GRMZM5G833140	-1.78456	0.000480651	ZmOrphan344	17.4.2 hormone metabolism.cytokinin.signal transduction	highly similar to ( 975) AT2G01830 | Symbols: WOL, CRE1, WOL1, AHK4, ATCRE1 | WOL (WOODEN LEG); cytokinin receptor/ osmosensor/ phosphoprotein phosphatase/ protein histidine kinase | chr2:363332-367429 REVERSEweakly similar to ( 135) ETR1_MALDO Ethylene receptor (EC 2.7.13.3) - Malus domestica (Apple) (Malus sylvestris)nearly identical (1424) loc_os03g50860 12003.m10071 protein histidine kinase, …
Zm00001d013307	GRMZM2G147880	-1.83334	0.0303864	wrky113	27.3.32 RNA.regulation of transcription.WRKY domain transcription factor family	weakly similar to ( 171) AT2G30590 | Symbols: WRKY21 | WRKY21; calmodulin binding / transcription factor | chr2:13033891-13035303 FORWARDmoderately similar to ( 483) loc_os03g53050 12003.m101491 protein WRKY transcription factor 21, putative, expressed seq=cds; coord=5:7868470..7872927:-1; parent_gene=GRMZM2G147880
Zm00001d027846	GRMZM2G162749	-1.83541	0.0039325	dof21	27.3.8 RNA.regulation of transcription.C2C2(Zn) DOF zinc finger family	moderately similar to ( 201) AT3G47500 | Symbols: CDF3 | CDF3 (CYCLING DOF FACTOR 3); DNA binding / protein binding / transcription factor | chr3:17504276-17505964 REVERSEweakly similar to ( 108) MNB1A_MAIZE Dof zinc finger protein MNB1A - Zea mays (Maize)highly similar to ( 508) loc_os03g07360 12003.m06250 protein expressed protein seq=cds; coord=1:14850871..14853754:1; parent_gene=GRMZM2G162749
Zm00001d018742	GRMZM2G028041	-1.87535	0.000104386	rs1	27.3.22 RNA.regulation of transcription.HB,Homeobox transcription factor family	moderately similar to ( 308) AT4G08150 | Symbols: KNAT1, BP, BP1 | KNAT1 (KNOTTED-LIKE FROM ARABIDOPSIS THALIANA); transcription factor | chr4:5147969-5150610 REVERSEmoderately similar to ( 463) RSH1_MAIZE Homeobox protein rough sheath 1 - Zea mays (Maize)moderately similar to ( 427) loc_os07g03770 12007.m04847 protein homeobox protein rough sheath 1, putative, expressed seq=cds; coord=7:3664698.…
Zm00001d012128	GRMZM2G100318	-1.97401	0.00598913	ZmARR7	27.3.5 RNA.regulation of transcription.ARR	moderately similar to ( 310) AT1G67710 | Symbols: ARR11 | ARR11 (RESPONSE REGULATOR 11); transcription factor/ two-component response regulator | chr1:25376994-25378905 REVERSEvery weakly similar to (80.5) PRR95_ORYSA Two-component response regulator-like PRR95 (Pseudo-response regulator 95) (OsPRR95) - Oryza sativa (Rice)highly similar to ( 870) loc_os01g67770 12001.m12881 protein two-component …
Zm00001d020881	GRMZM2G151407	-2.01687	0.000357003	wrky52	27.3.32 RNA.regulation of transcription.WRKY domain transcription factor family	moderately similar to ( 216) AT5G56270 | Symbols: WRKY2, ATWRKY2 | WRKY2; transcription factor | chr5:22780816-22783137 FORWARDmoderately similar to ( 383) loc_os09g30400 12009.m059922 protein OsWRKY80 - Superfamily of rice TFs having WRKY and zinc finger domains, expressed seq=cds; coord=7:131286805..131290676:-1; parent_gene=GRMZM2G151407
Zm00001d039506	GRMZM2G166721	-2.04483	0.036316	nactf16	27.3.27 RNA.regulation of transcription.NAC domain transcription factor family	moderately similar to ( 402) AT4G29230 | Symbols: anac075 | anac075 (Arabidopsis NAC domain containing protein 75); transcription factor | chr4:14410338-14414956 FORWARDhighly similar to ( 674) loc_os01g09550 12001.m42902 protein ANAC075, putative, expressed seq=cds; coord=3:6938390..6944663:1; parent_gene=GRMZM2G166721
Zm00001d020025	GRMZM2G092137	-2.06942	0.00720207	bzip9	35.2 not assigned.unknown	weakly similar to ( 102) loc_os09g13570 12009.m04620 protein ocs element-binding factor 1, putative, expressed seq=cds; coord=7:83764958..83767371:1; parent_gene=GRMZM2G092137
Zm00001d046568	GRMZM2G055243	-2.17003	8.62406e-05	ZmHB72	27.3.22 RNA.regulation of transcription.HB,Homeobox transcription factor family	moderately similar to ( 384) AT5G25220 | Symbols: KNAT3 | KNAT3 (KNOTTED1-LIKE HOMEOBOX GENE 3); transcription activator/ transcription factor | chr5:8736208-8738087 FORWARDmoderately similar to ( 385) KNAP3_MALDO Homeobox protein knotted-1-like 3 (KNAP3) - Malus domestica (Apple) (Malus sylvestris)moderately similar to ( 483) loc_os06g43860 12006.m32126 protein homeobox protein knotted-1-like 3,…
Zm00001d033848	GRMZM2G019806	-2.17117	0.0114767	bhlh137	27.3.6 RNA.regulation of transcription.bHLH,Basic Helix-Loop-Helix family	weakly similar to ( 181) AT2G22750 | Symbols: | basic helix-loop-helix (bHLH) family protein | chr2:9672145-9673624 FORWARDmoderately similar to ( 456) loc_os03g51580 12003.m10136 protein symbiotic ammonium transporter, putative, expressed seq=cds; coord=1:270980401..270982751:-1; parent_gene=GRMZM2G019806
Zm00001d033602	GRMZM2G091964	-2.19217	5.5969e-05	ca2p16	27.3.14 RNA.regulation of transcription.CCAAT box binding factor family, HAP2	weakly similar to ( 121) AT1G30500 | Symbols: NF-YA7 | NF-YA7 (NUCLEAR FACTOR Y, SUBUNIT A7); specific transcriptional repressor/ transcription factor | chr1:10804736-10805896 REVERSEmoderately similar to ( 254) loc_os03g48970 12003.m101451 protein nuclear transcription factor Y subunit A-1, putative, expressed seq=cds; coord=1:263440463..263447926:1; parent_gene=GRMZM2G091964
Zm00001d006001	GRMZM2G052671	-2.25618	5.6798e-05	wrky71	27.3.32 RNA.regulation of transcription.WRKY domain transcription factor family	moderately similar to ( 209) AT5G56270 | Symbols: WRKY2, ATWRKY2 | WRKY2; transcription factor | chr5:22780816-22783137 FORWARDhighly similar to ( 574) loc_os09g30400 12009.m059922 protein OsWRKY80 - Superfamily of rice TFs having WRKY and zinc finger domains, expressed seq=cds; coord=2:189310197..189314231:-1; parent_gene=GRMZM2G052671
Zm00001d037769	GRMZM5G801627	-2.26769	1.79214e-05	c3h39	27.3.12 RNA.regulation of transcription.C3H zinc finger family	moderately similar to ( 250) AT2G19810 | Symbols: | zinc finger (CCCH-type) family protein | chr2:8550419-8551498 FORWARDmoderately similar to ( 394) loc_os05g10670 12005.m05538 protein zinc finger C-x8-C-x5-C-x3-H type family protein, expressed seq=cds; coord=6:132663265..132665139:1; parent_gene=GRMZM5G801627
Zm00001d005692	GRMZM2G002915	-2.32208	0.000363405	hb34	27.3.22 RNA.regulation of transcription.HB,Homeobox transcription factor family	weakly similar to ( 107) AT3G01470 | Symbols: ATHB-1, ATHB1, HD-ZIP-1, HAT5 | ATHB-1 (ARABIDOPSIS THALIANA HOMEOBOX 1); DNA binding / protein homodimerization/ sequence-specific DNA binding / transcription activator/ transcription factor | chr3:182648-184034 REVERSEweakly similar to ( 157) loc_os09g21180 12009.m05325 protein homeodomain leucine zipper protein CPHB-5, putative, expressed seq=cds; …
Zm00001d043153	GRMZM2G019907	-2.33339	0.0396134	ZmbZIP56	27.3.35 RNA.regulation of transcription.bZIP transcription factor family	moderately similar to ( 264) AT5G06950 | Symbols: AHBP-1B, TGA2 | AHBP-1B; DNA binding / transcription activator/ transcription factor/ transcription repressor | chr5:2152323-2154174 FORWARDmoderately similar to ( 305) HBP1C_WHEAT Transcription factor HBP-1b(c1) (Fragment) - Triticum aestivum (Wheat)moderately similar to ( 308) loc_os01g59350 12001.m42738 protein transcription factor HBP-1b, puta…
Zm00001d021291	GRMZM2G179024	-2.3373	5.95666e-07	ZmOrphan180	27.3.66 RNA.regulation of transcription.Psudo ARR transcription factor family	moderately similar to ( 282) AT5G24470 | Symbols: APRR5, PRR5 | APRR5 (ARABIDOPSIS PSEUDO-RESPONSE REGULATOR 5); transcription regulator/ two-component response regulator | chr5:8356204-8358873 REVERSEhighly similar to ( 837) PRR95_ORYSA Two-component response regulator-like PRR95 (Pseudo-response regulator 95) (OsPRR95) - Oryza sativa (Rice)highly similar to ( 837) loc_os09g36220 12009.m06571 pr…
Zm00001d018142	GRMZM2G046885	-2.35376	6.72627e-06	mads73	27.3.24 RNA.regulation of transcription.MADS box transcription factor family	weakly similar to ( 194) AT2G22540 | Symbols: SVP, AGL22 | SVP (SHORT VEGETATIVE PHASE); transcription factor/ translation repressor, nucleic acid binding | chr2:9580417-9583603 FORWARDmoderately similar to ( 317) MAD22_ORYSA MADS-box transcription factor 22 (OsMADS22) - Oryza sativa (Rice)moderately similar to ( 317) loc_os02g52340 12002.m10265 protein MADS-box transcription factor 22, putative,…
Zm00001d003451	GRMZM2G044322	-2.40738	0.00807626	eil7	27.3.19 RNA.regulation of transcription.EIN3-like(EIL) transcription factor family	moderately similar to ( 276) AT5G65100 | Symbols: | ethylene insensitive 3 family protein | chr5:26006835-26008508 REVERSEhighly similar to ( 511) loc_os04g38400 12004.m08830 protein ETHYLENE-INSENSITIVE3-like 4 protein, putative, expressed seq=cds; coord=2:42957793..42959684:-1; parent_gene=GRMZM2G044322
Zm00001d031092	GRMZM2G008250	-2.45333	0.00428202	ca2p5	27.3.14 RNA.regulation of transcription.CCAAT box binding factor family, HAP2	weakly similar to ( 105) loc_os12g42400 12012.m073889 protein nuclear transcription factor Y subunit A-2, putative, expressed seq=cds; coord=1:174845979..174849344:1; parent_gene=GRMZM2G008250
Zm00001d012731	GRMZM5G874163	-2.45374	6.48308e-06	ZmARF26	27.3.4 RNA.regulation of transcription.ARF, Auxin Response Factor family	moderately similar to ( 418) AT2G33860 | Symbols: ETT, ARF3 | ETT (ETTIN); DNA binding / transcription factor | chr2:14325444-14328613 REVERSEhighly similar to ( 823) loc_os01g54990 12001.m11659 protein auxin response factor 4, putative, expressed seq=cds; coord=8:174214893..174221202:1; parent_gene=GRMZM5G874163
Zm00001d026398	GRMZM2G445575	-2.48348	0.0039325	bzip113	27.3.35 RNA.regulation of transcription.bZIP transcription factor family	moderately similar to ( 321) AT5G10030 | Symbols: TGA4, OBF4 | TGA4 (TGACG MOTIF-BINDING FACTOR 4); DNA binding / calmodulin binding / transcription factor | chr5:3137648-3139295 REVERSEmoderately similar to ( 291) TGA1A_TOBAC TGACG-sequence-specific DNA-binding protein TGA-1A (TGA1a) (ASF-1 protein) - Nicotiana tabacum (Common tobacco)moderately similar to ( 452) loc_os04g54474 12004.m101669 pro…
Zm00001d008528	GRMZM2G096358	-2.48742	0.0208872	myb22	27.3.25 RNA.regulation of transcription.MYB domain transcription factor family	moderately similar to ( 243) AT1G68320 | Symbols: MYB62, AtMYB62, BW62B, BW62C | MYB62 (myb domain protein 62); DNA binding / transcription factor | chr1:25603842-25604884 FORWARDweakly similar to ( 159) MYBA2_ORYSA Myb-related protein MYBAS2 - Oryza sativa (Rice)moderately similar to ( 328) loc_os01g03720 12001.m07009 protein MYB transcription factor, putative, expressed seq=cds; coord=8:1148383…
Zm00001d047355	GRMZM2G070034	-2.49279	0.0482234	mads76	27.3.24 RNA.regulation of transcription.MADS box transcription factor family	moderately similar to ( 207) AT2G45660 | Symbols: AGL20, SOC1 | AGL20 (AGAMOUS-LIKE 20); transcription factor | chr2:18807799-18810193 REVERSEmoderately similar to ( 301) MAD56_ORYSA MADS-box transcription factor 56 (OsMADS56) (FDRMADS8) (RMADS214) - Oryza sativa (Rice)moderately similar to ( 301) loc_os10g39130 12010.m21952 protein MADS-box transcription factor 56, putative, expressed seq=cds; c…
Zm00001d039496	GRMZM2G001875	-2.53044	0.0261706	myb131	27.3.25 RNA.regulation of transcription.MYB domain transcription factor family	weakly similar to ( 199) AT5G57620 | Symbols: MYB36, AtMYB36 | MYB36 (myb domain protein 36); DNA binding / transcription factor | chr5:23334904-23336388 FORWARDweakly similar to ( 164) MYB4_ORYSA Myb-related protein Myb4 (OsMyb4) (Transcription factor RLTR1) - Oryza sativa (Rice)moderately similar to ( 242) loc_os01g09590 12001.m07584 protein typical P-type R2R3 Myb protein, putative, expressed …
Zm00001d052180	GRMZM2G370777	-2.54581	1.23558e-08	ZmMADS72	27.3.24 RNA.regulation of transcription.MADS box transcription factor family	weakly similar to ( 164) AT2G22540 | Symbols: SVP, AGL22 | SVP (SHORT VEGETATIVE PHASE); transcription factor/ translation repressor, nucleic acid binding | chr2:9580417-9583603 FORWARDmoderately similar to ( 241) MAD22_ORYSA MADS-box transcription factor 22 (OsMADS22) - Oryza sativa (Rice)moderately similar to ( 241) loc_os02g52340 12002.m10265 protein MADS-box transcription factor 22, putative,…
Zm00001d033898	GRMZM2G396114	-2.54862	3.20995e-06	ZmHB36	27.3.22 RNA.regulation of transcription.HB,Homeobox transcription factor family	moderately similar to ( 378) AT2G23760 | Symbols: BLH4, SAW2 | BLH4 (BEL1-LIKE HOMEODOMAIN 4); DNA binding / transcription factor | chr2:10107951-10112736 REVERSEhighly similar to ( 771) loc_os03g52239 12003.m101484 protein homeodomain protein JUBEL1, putative, expressed seq=cds; coord=1:273091163..273101408:-1; parent_gene=GRMZM2G396114
Zm00001d009939	GRMZM2G057116	-2.56011	0.0229866	wrky34	27.3.32 RNA.regulation of transcription.WRKY domain transcription factor family	very weakly similar to (87.8) loc_os05g09020 12005.m27728 protein OsWRKY67 - Superfamily of rice TFs having WRKY and zinc finger domains, expressed seq=cds; coord=8:88963985..88965293:-1; parent_gene=GRMZM2G057116
Zm00001d027957	GRMZM2G059102	-2.57436	7.68846e-05	mads68	27.3.24 RNA.regulation of transcription.MADS box transcription factor family	moderately similar to ( 222) AT2G22540 | Symbols: SVP, AGL22 | SVP (SHORT VEGETATIVE PHASE); transcription factor/ translation repressor, nucleic acid binding | chr2:9580417-9583603 FORWARDmoderately similar to ( 330) MAD47_ORYSA MADS-box transcription factor 47 (OsMADS47) - Oryza sativa (Rice)moderately similar to ( 345) loc_os03g08754 12003.m35564 protein MADS-box transcription factor 47, putat…
Zm00001d027431	GRMZM2G159431	-2.64491	8.40668e-05	ZmHB51	27.3.22 RNA.regulation of transcription.HB,Homeobox transcription factor family	moderately similar to ( 382) AT1G62990 | Symbols: KNAT7, IXR11 | KNAT7 (KNOTTED-LIKE HOMEOBOX OF ARABIDOPSIS THALIANA 7); DNA binding / transcription activator/ transcription factor | chr1:23337468-23340348 FORWARDmoderately similar to ( 375) HD1_BRANA Homeobox protein HD1 - Brassica napus (Rape)moderately similar to ( 488) loc_os03g03164 12003.m35560 protein homeobox protein HD1, putative, expre…
Zm00001d052229	GRMZM2G029323	-2.70807	1.04364e-07	ereb17	27.3.3 RNA.regulation of transcription.AP2/EREBP, APETALA2/Ethylene-responsive element binding protein family	weakly similar to ( 129) AT1G22190 | Symbols: | AP2 domain-containing transcription factor, putative | chr1:7836245-7837030 FORWARDmoderately similar to ( 273) loc_os02g51670 12002.m10198 protein AP2 domain-containing protein, putative, expressed seq=cds; coord=4:181057725..181059564:-1; parent_gene=GRMZM2G029323
Zm00001d011297	GRMZM2G065829	-2.71247	0.000743176	mybr35	27.3.26 RNA.regulation of transcription.MYB-related transcription factor family	weakly similar to ( 150) AT3G16350 | Symbols: | myb family transcription factor | chr3:5547828-5549397 FORWARDmoderately similar to ( 277) loc_os01g41900 12001.m43086 protein MCB2 protein, putative, expressed seq=cds; coord=8:141912013..141913816:1; parent_gene=GRMZM2G065829
Zm00001d022517	GRMZM2G181605	-2.85114	0.0399539	nactf2	33.99 development.unspecified	moderately similar to ( 241) AT5G07680 | Symbols: ANAC080 | ANAC080 (ARABIDOPSIS NAC DOMAIN CONTAINING PROTEIN 80); transcription factor | chr5:2436134-2437322 FORWARDmoderately similar to ( 230) NAC77_ORYSA NAC domain-containing protein 77 (ONAC077) (ONAC300) - Oryza sativa (Rice)moderately similar to ( 298) loc_os07g48550 12007.m09066 protein NAC domain-containing protein 21/22, putative, expre…
Zm00001d013331	GRMZM2G065896	-2.89151	0.00643207	zim2	27.3.9 RNA.regulation of transcription.C2C2(Zn) GATA transcription factor family	weakly similar to ( 169) AT1G51600 | Symbols: ZML2, TIFY2A | TIFY2A; sequence-specific DNA binding / transcription factor/ zinc ion binding | chr1:19133176-19135252 FORWARDmoderately similar to ( 357) loc_os03g52450 12003.m10221 protein GATA transcription factor 25, putative, expressed seq=cds; coord=5:8451980..8456931:-1; parent_gene=GRMZM2G065896
Zm00001d003626	GRMZM2G316840	-3.00683	0.00990469	nactf76	27.3.27 RNA.regulation of transcription.NAC domain transcription factor family	weakly similar to ( 179) AT5G64530 | Symbols: ANAC104, XND1 | XND1; transcription factor | chr5:25795360-25796699 FORWARDweakly similar to ( 105) NAC48_ORYSA NAC domain-containing protein 48 (ONAC048) - Oryza sativa (Rice)moderately similar to ( 239) loc_os04g35660 12004.m08655 protein NAC domain-containing protein 18, putative, expressed seq=cds; coord=2:48822571..48824076:-1; parent_gene=GRMZM2…
Zm00001d046937	GRMZM2G103647	-3.12564	1.12587e-08	bzip17	27.3.35 RNA.regulation of transcription.bZIP transcription factor family	weakly similar to ( 105) AT5G24800 | Symbols: ATBZIP9, BZO2H2, BZIP9 | BZIP9 (BASIC LEUCINE ZIPPER 9); DNA binding / protein heterodimerization/ transcription factor | chr5:8515259-8516541 FORWARDvery weakly similar to (87.4) CPRF2_PETCR Light-inducible protein CPRF-2 - Petroselinum crispum (Parsley) (Petroselinum hortense)moderately similar to ( 259) loc_os06g45140 12006.m32135 protein light-ind…
Zm00001d047976	GRMZM2G074032	-3.15171	0.0425141	cchh2	27.3.11 RNA.regulation of transcription.C2H2 zinc finger family	moderately similar to ( 265) AT2G01940 | Symbols: SGR5, ATIDD15 | nucleic acid binding / transcription factor/ zinc ion binding | chr2:432652-434917 FORWARDmoderately similar to ( 338) loc_os03g13400 12003.m06785 protein zinc finger, C2H2 type family protein, expressed seq=cds; coord=9:144035603..144039324:1; parent_gene=GRMZM2G074032
Zm00001d033404	GRMZM2G061101	-3.21529	2.57763e-11	hb110	27.3.22 RNA.regulation of transcription.HB,Homeobox transcription factor family	moderately similar to ( 201) AT4G08150 | Symbols: KNAT1, BP, BP1 | KNAT1 (KNOTTED-LIKE FROM ARABIDOPSIS THALIANA); transcription factor | chr4:5147969-5150610 REVERSEweakly similar to ( 198) RSH1_MAIZE Homeobox protein rough sheath 1 - Zea mays (Maize)moderately similar to ( 214) loc_os03g47016 12003.m09715 protein homeobox protein knotted-1-like 10, putative, expressed seq=cds; coord=1:257452245…
Zm00001d048623	GRMZM2G048136	-3.30892	2.75618e-07	myb88	27.3.25 RNA.regulation of transcription.MYB domain transcription factor family	weakly similar to ( 115) AT5G59780 | Symbols: MYB59, ATMYB59-2 | MYB59 (MYB DOMAIN PROTEIN 59); DNA binding / transcription factor | chr5:24082425-24083255 REVERSEmoderately similar to ( 229) MYBA1_ORYSA Myb-related protein MYBAS1 - Oryza sativa (Rice)moderately similar to ( 229) loc_os11g47460 12011.m28697 protein MYB59, putative, expressed seq=cds; coord=4:1264376..1265569:1; parent_gene=GRMZM2…
Zm00001d015504	GRMZM2G360455	-3.35399	7.61536e-08	ZmOrphan341	29.4 protein.postranslational modification	highly similar to ( 546) AT4G31860 | Symbols: | protein phosphatase 2C, putative / PP2C, putative | chr4:15406685-15408589 REVERSEhighly similar to ( 626) loc_os02g08364 12002.m100028 protein protein phosphatase 2C isoform gamma, putative, expressed seq=cds; coord=5:91807061..91814398:1; parent_gene=GRMZM2G360455
Zm00001d035605	GRMZM2G305856	-3.36038	1.03985e-07	myb21	27.3.25 RNA.regulation of transcription.MYB domain transcription factor family	weakly similar to ( 120) AT5G59780 | Symbols: MYB59, ATMYB59-2 | MYB59 (MYB DOMAIN PROTEIN 59); DNA binding / transcription factor | chr5:24082425-24083255 REVERSEweakly similar to ( 120) MYBA2_ORYSA Myb-related protein MYBAS2 - Oryza sativa (Rice)weakly similar to ( 132) loc_os05g02420 12005.m64200 protein expressed protein seq=cds; coord=6:34889004..34890955:-1; parent_gene=GRMZM2G305856
Zm00001d024160	GRMZM2G094352	-3.45359	0.0135282	bzip107	27.3.35 RNA.regulation of transcription.bZIP transcription factor family	moderately similar to ( 300) AT1G77920 | Symbols: | bZIP family transcription factor | chr1:29298959-29300607 FORWARDmoderately similar to ( 278) HBP1B_WHEAT Transcription factor HBP-1b(c38) - Triticum aestivum (Wheat)moderately similar to ( 356) loc_os08g07970 12008.m04934 protein transcription factor TGA4, putative, expressed seq=cds; coord=10:49982124..49985073:-1; parent_gene=GRMZM2G094352
Zm00001d010634	AC234155.1_FG002	-3.53406	0.00118369	ZmGLK25
Zm00001d010360	GRMZM2G359924	-3.64701	0.0261919	iaa37	27.3.40 RNA.regulation of transcription.Aux/IAA family	weakly similar to ( 117) AT3G16500 | Symbols: PAP1, IAA26 | PAP1 (PHYTOCHROME-ASSOCIATED PROTEIN 1); transcription factor | chr3:5612801-5614208 REVERSEweakly similar to ( 146) IAA16_ORYSA Auxin-responsive protein IAA16 (Indoleacetic acid-induced protein 16) - Oryza sativa (Rice)weakly similar to ( 146) loc_os05g09480 12005.m05461 protein OsIAA16 - Auxin-responsive Aux/IAA gene family member, exp…
Zm00001d026628	GRMZM2G142718	-3.70376	0.000272284	dof41	27.3.8 RNA.regulation of transcription.C2C2(Zn) DOF zinc finger family	very weakly similar to (94.0) AT5G66940 | Symbols: | Dof-type zinc finger domain-containing protein | chr5:26727989-26728666 REVERSEvery weakly similar to (90.1) PBF_MAIZE Dof zinc finger protein PBF (Prolamin box-binding factor) - Zea mays (Maize)weakly similar to ( 158) loc_os04g58190 12004.m35517 protein expressed protein seq=cds; coord=10:148408926..148410383:-1; parent_gene=GRMZM2G142718
Zm00001d029736	GRMZM2G064466	-3.73249	0.0178972	hb100	27.3.22 RNA.regulation of transcription.HB,Homeobox transcription factor family	moderately similar to ( 220) AT5G41410 | Symbols: BEL1 | BEL1 (BELL 1); DNA binding / protein binding / transcription factor | chr5:16580424-16583770 FORWARDmoderately similar to ( 391) loc_os10g39030 12010.m06673 protein bell-like homeodomain protein 3, putative, expressed seq=cds; coord=1:82911725..82917101:1; parent_gene=GRMZM2G064466
Zm00001d033815	GRMZM2G077147	-3.92097	0.0020032	myb77	27.3.25 RNA.regulation of transcription.MYB domain transcription factor family	moderately similar to ( 216) AT1G73410 | Symbols: ATMYB54, MYB54 | MYB54 (MYB DOMAIN PROTEIN 54); DNA binding / transcription factor | chr1:27601852-27603038 FORWARDvery weakly similar to (90.5) MYBC_MAIZE Anthocyanin regulatory C1 protein - Zea mays (Maize)moderately similar to ( 344) loc_os03g51110 12003.m10092 protein MYB52, putative, expressed seq=cds; coord=1:269641932..269643802:1; parent_g…
Zm00001d025964	GRMZM2G396527	-3.94729	0.00807626	hb70	27.3.22 RNA.regulation of transcription.HB,Homeobox transcription factor family	weakly similar to ( 113) AT2G46680 | Symbols: ATHB-7, ATHB7 | ATHB-7 (ARABIDOPSIS THALIANA HOMEOBOX 7); transcription activator/ transcription factor | chr2:19165777-19166773 REVERSEweakly similar to ( 160) loc_os04g45810 12004.m09532 protein homeodomain-leucine zipper transcription factor TaHDZipI-1, putative, expressed seq=cds; coord=10:133725738..133726232:1; parent_gene=GRMZM2G396527
Zm00001d030191	GRMZM2G131476	-4.01463	3.34712e-06	hb121	27.3.22 RNA.regulation of transcription.HB,Homeobox transcription factor family	weakly similar to ( 125) AT4G37790 | Symbols: HAT22 | HAT22; transcription factor | chr4:17768241-17769272 FORWARDweakly similar to ( 142) loc_os10g01470 12010.m03571 protein homeobox-leucine zipper protein HAT22, putative, expressed seq=cds; coord=1:109635532..109637332:-1; parent_gene=GRMZM2G131476
Zm00001d006739	GRMZM2G177110	-4.2236	0.0281075	ZmLBD14	27.3.37 RNA.regulation of transcription.AS2,Lateral Organ Boundaries Gene Family	weakly similar to ( 181) AT5G67420 | Symbols: LBD37 | LBD37 (LOB DOMAIN-CONTAINING PROTEIN 37) | chr5:26904576-26905415 REVERSEmoderately similar to ( 244) loc_os07g40000 12007.m08242 protein seed specific protein Bn15D17A, putative, expressed seq=cds; coord=2:208854344..208855480:1; parent_gene=GRMZM2G177110
Zm00001d013722	GRMZM2G320754	-4.38791	0.000238639	abi5	27.3.41 RNA.regulation of transcription.B3 transcription factor family	weakly similar to ( 103) AT4G33280 | Symbols: | DNA binding / transcription factor | chr4:16047357-16049310 REVERSEmoderately similar to ( 273) loc_os03g42370 12003.m09294 protein B3 DNA binding domain containing protein seq=cds; coord=5:18082116..18083944:-1; parent_gene=GRMZM2G320754
Zm00001d044194	GRMZM2G057955	-4.58305	1.82897e-07	mybr97	27.3.25 RNA.regulation of transcription.MYB domain transcription factor family	weakly similar to ( 114) loc_os01g43230 12001.m10586 protein expressed protein seq=cds; coord=3:218018744..218020241:1; parent_gene=GRMZM2G057955
Zm00001d036364	GRMZM2G074358	-4.69126	0.00402511	nactf42	27.3.27 RNA.regulation of transcription.NAC domain transcription factor family	moderately similar to ( 227) AT2G17040 | Symbols: anac036 | anac036 (Arabidopsis NAC domain containing protein 36); transcription factor | chr2:7407123-7408120 FORWARDweakly similar to ( 147) NAC67_ORYSA NAC domain-containing protein 67 (ONAC067) - Oryza sativa (Rice)moderately similar to ( 349) loc_os06g51070 12006.m09630 protein NAC domain-containing protein 68, putative, expressed seq=cds; coo…
Zm00001d025479	GRMZM2G069370	-4.71757	0.043635	mads30	27.3.24 RNA.regulation of transcription.MADS box transcription factor family	weakly similar to ( 184) AT1G71692 | Symbols: AGL12, XAL1 | AGL12 (AGAMOUS-LIKE 12); transcription factor | chr1:26952903-26954939 REVERSEmoderately similar to ( 211) MAD26_ORYSA MADS-box transcription factor 26 (OsMADS26) (FDRMADS3) (RMADS220) - Oryza sativa (Rice)moderately similar to ( 211) loc_os08g02070 12008.m04353 protein MADS-box transcription factor 26, putative, expressed seq=cds; coord…
Zm00001d033347	GRMZM2G017319	-4.8365	1.74998e-08	ZmLBD11	27.3.37 RNA.regulation of transcription.AS2,Lateral Organ Boundaries Gene Family	weakly similar to ( 173) AT5G67420 | Symbols: LBD37 | LBD37 (LOB DOMAIN-CONTAINING PROTEIN 37) | chr5:26904576-26905415 REVERSEmoderately similar to ( 262) loc_os03g41330 12003.m09201 protein seed specific protein Bn15D17A, putative, expressed seq=cds; coord=1:255323652..255325701:1; parent_gene=GRMZM2G017319
Zm00001d012294	AC232238.2_FG004	-5.08625	0.00135549	lrs1
Zm00001d010987	GRMZM2G700665	-5.80262	0.00495432	ZmEREB110	27.3.3 RNA.regulation of transcription.AP2/EREBP, APETALA2/Ethylene-responsive element binding protein family	moderately similar to ( 256) AT2G28550 | Symbols: RAP2.7, TOE1 | RAP2.7 (RELATED TO AP2.7); DNA binding / transcription factor | chr2:12226444-12228251 REVERSEweakly similar to ( 124) BBM2_BRANA Protein BABY BOOM 2 (BnBBM2) - Brassica napus (Rape)moderately similar to ( 343) loc_os05g03040 12005.m27679 protein floral homeotic protein APETALA2, putative, expressed seq=cds; coord=8:132044001..13204…
Zm00001d035512	GRMZM2G416701	-6.66614	0.000514543	ereb81	27.3.3 RNA.regulation of transcription.AP2/EREBP, APETALA2/Ethylene-responsive element binding protein family	weakly similar to ( 115) AT4G36920 | Symbols: AP2, FLO2, FL1 | AP2 (APETALA 2); transcription factor | chr4:17400998-17403140 FORWARDweakly similar to ( 164) loc_os05g03040 12005.m27679 protein floral homeotic protein APETALA2, putative, expressed seq=cds; coord=6:29009354..29012909:1; parent_gene=GRMZM2G416701
