# Supplementary material for: Analysis of Global Gene Expression in Maize (Zea mays) Vegetative and Reproductive Tissues That Differ in Accumulation of Starch and Sucrose
Source: Plants (Basel). 2022 Jan 18;11(3):238. doi: 10.3390/plants11030238 (PMC8838981; doi:10.3390/plants11030238)
Supplement: Supplementary file 1 [file plants-11-00238-s001.zip › plants-1401381-Table S3.xlsx]

## Sheet: Supp.Table6
	Global gene expression analysis of vegetative and reproductive maize (Zea mays) tissues with differential starch accumulation
	Cristal López-González * 1, Sheila Juárez-Colunga1, Samuel Trachsel2, Nayelli Marsch-Martínez3, C. Stewart Gillmor4 , Axel Tiessen1+
	Table S3: Extended GO enrichment analysis among the DEGs in the female inflorescence (FI) and top internode of the stem (TI) by Panther database.
					Different colors represent different significance levels [yellow: FDR < 0.05, orange: FDR < 0.01, red: FDR < 0.001, and gray: not significant]
				FI	TI
	Biological Process			0.0477			GO:0044036:	cell wall macromolecule metabolic process
				0.0524			GO:0046483:	heterocycle metabolic process
				0.0383			GO:0044271:	cellular nitrogen compound biosynthetic process
					0.0127		GO:0005986:	sucrose biosynthetic process
					0.00261		GO:0030388:	fructose 1,6-bisphosphate metabolic process
					0.0205		GO:0006000:	fructose metabolic process
					0.0352		GO:0098661:	inorganic anion transmembrane transport
					6.88e-05		GO:0034220:	ion transmembrane transport
					0.0379		GO:0098662:	inorganic cation transmembrane transport
					2.15e-05		GO:0055085:	transmembrane transport
					0.00023		GO:0055114:	oxidation-reduction process
					0.0361		GO:0006468:	protein phosphorylation
					0.0379		GO:0006355:	regulation of transcription, DNA-templated
				0.00132	0.028		GO:0034641:	cellular nitrogen compound metabolic process
					0.0353		GO:0016043:	cellular component organization
					0.0137		GO:0044085:	cellular component biogenesis
					0.00475		GO:0006396:	RNA processing
	Molecular Function			0.0171			GO:0016762:	xyloglucan:xyloglucosyl transferase activity
				0.00677			GO:0004553:	hydrolase activity, hydrolyzing O-glycosyl compounds
					0.00113		GO:0042132:	fructose 1,6-bisphosphate 1-phosphatase activity
					0.00914		GO:0050308:	sugar-phosphatase activity
					0.0204		GO:0008308:	voltage-gated anion channel activity
					0.00513		GO:0015103:	inorganic anion transmembrane transporter activity
					0.00138		GO:0000977:	RNA polymerase II transcription regulatory region
				0.00551	7.05e-06		GO:0046906:	tetrapyrrole binding
				0.0084	3.16e-05		GO:0020037:	heme binding
					0.0079		GO:0005506:	iron ion binding
					1.13e-05		GO:0043565:	sequence-specific DNA binding
					1.19e-05		GO:0022857:	transmembrane transporter activity
					0.0148		GO:0003700:	DNA-binding transcription factor activity
					0.0133		GO:0004674:	protein serine/threonine kinase activity
					0.000973		GO:0016491:	oxidoreductase activity
					0.000742		GO:1901363:	heterocyclic compound binding
					0.00083		GO:0003723:	RNA binding
					0.031		GO:0005198:	structural molecule activity
	Cellular Component			0.013			GO:0000786:	nucleosome
				0.0208			GO:0044815:	DNA packaging complex
				2.17e-05			GO:0005618:	cell wall
				1.53e-05			GO:0030312:	external encapsulating structure
				0.00254			GO:0048046:	apoplast
				0.0487			GO:0043226:	organelle
				0.000577			GO:0005622:	intracellular
				0.000247			GO:0005737:	cytoplasm
					0.0407		GO:0009522:	photosystem I
				2.27e-06	0.021		GO:0005576:	extracellular region
					0.00527		GO:0005886:	plasma membrane
					0.000435		GO:0032991:	protein-containing complex
					0.0188		GO:0012505:	endomembrane system
					0.0242		GO:1902494:	catalytic complex
					0.000291		GO:0043232:	intracellular non-membrane-bounded organelle
					0.0181		GO:0031981:	nuclear lumen
					0.0193		GO:1990904:	ribonucleoprotein complex
